# Supplementary material for: Biogeography of Southern Ocean prokaryotes: a comparison of the Indian and Pacific sectors
Source: Environ Microbiol. 2022 Feb 16;24(5):2449–66. doi: 10.1111/1462-2920.15906 (PMC9303206; doi:10.1111/1462-2920.15906)
Supplement: Supplementary file 3 — Table S1. List of samples, sampling information and contextual data for all samples collected within this study. [file EMI-24-2449-s002.xlsx]

## Sheet: Table S1
Table S1: List of samples, sampling information and contextual data for all samples collected within this study
																Value flagged as suspect
																Value taken from next closest niskin bottle depth
Sample ID	BPA ID	NCBI Biosample Accession Number	NCBI Bioproject Number	Date sampled (YYYY-MM-DD) (UTC)	Time sampled (hh:mm) (UTC)	Latitude (decimal degrees)	Longitude (decimal degrees)	Depth (m)	geo_loc (country:subregion)	Sample Site	Water Mass	Temperature (ITS-90, degrees Celcius)	Salinity (CTD, PSS-78)	Oxygen (CTD, μmol/L)	Silicate (μmol/L)	Nitrate/Nitrite, NOx (μmol/L)	Nitrate (μmol/L)	Nitrite (μmol/L)	Phosphate (μmol/L)	Day-length (hours)
G.66.3329	34544	SAMN08952690	PRJNA385736	2016-05-04	20:50:00	-66.332	-170.010	3329	Pacific Ocean: Southern Ocean	GO-SHIP P15 (IN2016_V03)	AABW	0.331	34.692	222.501	129.518	33.619	33.615	0.004	2.354	6.6
G.66.1935	34545	SAMN08952691	PRJNA385736	2016-05-04	20:50:00	-66.332	-170.010	1935	Pacific Ocean: Southern Ocean	GO-SHIP P15 (IN2016_V03)	AABW	0.514	34.702	214.819	128.922	33.534	33.528	0.006	2.346	6.6
G.66.1065	34546	SAMN08952692	PRJNA385736	2016-05-04	20:50:00	-66.332	-170.010	1065	Pacific Ocean: Southern Ocean	GO-SHIP P15 (IN2016_V03)	LCDW	0.96	34.718	205.843	116.682	33.106	33.097	0.009	2.305	6.6
G.66.485	34547	SAMN08952693	PRJNA385736	2016-05-04	20:50:00	-66.332	-170.010	485	Pacific Ocean: Southern Ocean	GO-SHIP P15 (IN2016_V03)	LCDW	1.359	34.726	196.821	102.037	32.892	32.881	0.011	2.285	6.6
G.66.115	34500	SAMN08953000	PRJNA385736	2016-05-04	20:50:00	-66.332	-170.010	115	Pacific Ocean: Southern Ocean	GO-SHIP P15 (IN2016_V03)	AASW	-1.021	34.307	286.366	74.546	31.79	31.676	0.114	2.203	6.6
G.66.40	34548	SAMN08952694	PRJNA385736	2016-05-04	20:50:00	-66.332	-170.010	40	Pacific Ocean: Southern Ocean	GO-SHIP P15 (IN2016_V03)	AASW	-1.488	34.087	355.278	65.498	29.375	29.154	0.221	2.036	6.6
G.66.20	34549	SAMN08952695	PRJNA385736	2016-05-04	20:50:00	-66.332	-170.010	20	Pacific Ocean: Southern Ocean	GO-SHIP P15 (IN2016_V03)	AASW	-1.5	34.077	354.921	65.49	29.4	29.179	0.221	2.033	6.6
G.66.5	34369	SAMN08952869	PRJNA385736	2016-05-04	20:50:00	-66.332	-170.010	5	Pacific Ocean: Southern Ocean	GO-SHIP P15 (IN2016_V03)	AASW	-1.503	34.087	355.1	65.517	29.4	29.178	0.222	2.033	6.6
G.65,5.3200	34550	SAMN08952696	PRJNA385736	2016-05-05	15:30:00	-65.662	-170.033	3200	Pacific Ocean: Southern Ocean	GO-SHIP P15 (IN2016_V03)	AABW	0.367	34.693	220.715	130.529	33.463	33.453	0.01	2.365	6.6
G.65,5.2000	34551	SAMN08952697	PRJNA385736	2016-05-05	15:30:00	-65.662	-170.033	2000	Pacific Ocean: Southern Ocean	GO-SHIP P15 (IN2016_V03)	AABW	0.555	34.701	214.998	128.437	33.309	33.302	0.007	2.353	6.6
G.65,5.1000	34552	SAMN08952698	PRJNA385736	2016-05-05	15:30:00	-65.662	-170.033	1000	Pacific Ocean: Southern Ocean	GO-SHIP P15 (IN2016_V03)	LCDW	1.017	34.72	206.512	114.552	32.738	32.733	0.005	2.302	6.6
G.65,5.500	34553	SAMN08952699	PRJNA385736	2016-05-05	15:30:00	-65.662	-170.033	500	Pacific Ocean: Southern Ocean	GO-SHIP P15 (IN2016_V03)	LCDW	1.395	34.725	197.759	100.657	32.6	32.59	0.01	2.287	6.6
G.65,5.125	34501	SAMN08953001	PRJNA385736	2016-05-05	15:30:00	-65.662	-170.033	125	Pacific Ocean: Southern Ocean	GO-SHIP P15 (IN2016_V03)	AASW	0.141	34.491	235.542	84.184	33.241	33.199	0.042	2.32	6.6
G.65,5.75	34554	SAMN08952700	PRJNA385736	2016-05-05	15:30:00	-65.662	-170.033	75	Pacific Ocean: Southern Ocean	GO-SHIP P15 (IN2016_V03)	AASW	-1.257	34.068	352.956	64.677	28.938	28.699	0.239	2.028	6.6
G.65,5.25	34555	SAMN08952701	PRJNA385736	2016-05-05	15:30:00	-65.662	-170.033	25	Pacific Ocean: Southern Ocean	GO-SHIP P15 (IN2016_V03)	AASW	-1.301	34.065	353.536	65.056	29.006	28.769	0.237	2.031	6.6
G.65,5.20	34370	SAMN08952870	PRJNA385736	2016-05-05	15:30:00	-65.662	-170.033	20	Pacific Ocean: Southern Ocean	GO-SHIP P15 (IN2016_V03)	AASW	-1.301	34.065	353.402	65.061	29.035	28.797	0.238	2.028	6.6
G.60.3880	34556	SAMN08952702	PRJNA385736	2016-05-11	12:50:00	-60.000	-170.000	3880	Pacific Ocean: Southern Ocean	GO-SHIP P15 (IN2016_V03)	AABW	0.869	34.707	211.47	124.408	33.074	33.071	0.003	2.298	7.4
G.60.2085	34557	SAMN08952703	PRJNA385736	2016-05-11	12:50:00	-60.000	-170.000	2085	Pacific Ocean: Southern Ocean	GO-SHIP P15 (IN2016_V03)	LCDW	1.573	34.737	201.555	100.672	32.013	32.013	0	2.22	7.4
G.60.1035	34558	SAMN08952704	PRJNA385736	2016-05-11	12:50:00	-60.000	-170.000	1035	Pacific Ocean: Southern Ocean	GO-SHIP P15 (IN2016_V03)	UCDW	2.331	34.653	180.788	79.55	33.828	33.828	0	2.337	7.4
G.60.535	34559	SAMN08952705	PRJNA385736	2016-05-11	12:50:00	-60.000	-170.000	535	Pacific Ocean: Southern Ocean	GO-SHIP P15 (IN2016_V03)	UCDW	2.467	34.397	198.34	60.238	35.371	35.368	0.003	2.438	7.4
G.60.135	34510	SAMN08953010	PRJNA385736	2016-05-11	12:50:00	-60.000	-170.000	135	Pacific Ocean: Southern Ocean	GO-SHIP P15 (IN2016_V03)	AAIW	2.21	33.932	327.767	17.496	28.367	28.109	0.258	1.966	7.4
G.60.60	34560	SAMN08952706	PRJNA385736	2016-05-11	12:50:00	-60.000	-170.000	60	Pacific Ocean: Southern Ocean	GO-SHIP P15 (IN2016_V03)	AAIW	2.263	33.921	328.705	16.247	28.151	27.875	0.276	1.949	7.4
G.60.35	34648	SAMN08952794	PRJNA385736	2016-05-11	12:50:00	-60.000	-170.000	35	Pacific Ocean: Southern Ocean	GO-SHIP P15 (IN2016_V03)	AAIW	2.257	33.921	328.884	16.208	28.117	27.841	0.276	1.946	7.4
G.60.5	34379	SAMN08952879	PRJNA385736	2016-05-11	12:50:00	-60.000	-170.000	5	Pacific Ocean: Southern Ocean	GO-SHIP P15 (IN2016_V03)	AAIW	2.254	33.922	328.839	16.2	28.106	27.83	0.276	1.948	7.4
G.59.4730	34649	SAMN08952795	PRJNA385736	2016-05-13	08:00	-58.992	-169.998	4730	Pacific Ocean: Southern Ocean	GO-SHIP P15 (IN2016_V03)	AABW	0.946	34.705	213.658	128.44	33.099	33.096	0.003	2.292	7.5
G.59.2100	34650	SAMN08952796	PRJNA385736	2016-05-13	08:00	-58.992	-169.998	2100	Pacific Ocean: Southern Ocean	GO-SHIP P15 (IN2016_V03)	LCDW	1.611	34.737	200.975	99.774	32.018	32.016	0.002	2.204	7.5
G.59.965	34651	SAMN08952797	PRJNA385736	2016-05-13	08:00	-58.992	-169.998	965	Pacific Ocean: Southern Ocean	GO-SHIP P15 (IN2016_V03)	UCDW	2.377	34.619	178.331	77.391	34.338	34.334	0.004	2.367	7.5
G.59.465	34652	SAMN08952798	PRJNA385736	2016-05-13	08:00	-58.992	-169.998	465	Pacific Ocean: Southern Ocean	GO-SHIP P15 (IN2016_V03)	UCDW	2.577	34.331	209.996	52.823	34.768	34.762	0.006	2.385	7.5
G.59.135	34511	SAMN08953011	PRJNA385736	2016-05-13	08:00	-58.992	-169.998	135	Pacific Ocean: Southern Ocean	GO-SHIP P15 (IN2016_V03)	AAIW	2.494	33.903	328.526	13.885	27.45	27.122	0.328	1.902	7.5
G.59.65	34653	SAMN08952799	PRJNA385736	2016-05-13	08:00	-58.992	-169.998	65	Pacific Ocean: Southern Ocean	GO-SHIP P15 (IN2016_V03)	AAIW	2.513	33.899	328.169	13.661	27.429	27.1	0.329	1.898	7.5
G.59.40	34654	SAMN08952800	PRJNA385736	2016-05-13	08:00	-58.992	-169.998	40	Pacific Ocean: Southern Ocean	GO-SHIP P15 (IN2016_V03)	AAIW	2.515	33.895	328.616	13.648	27.389	27.059	0.33	1.895	7.5
G.59.20	34380	SAMN08952880	PRJNA385736	2016-05-13	08:00	-58.992	-169.998	20	Pacific Ocean: Southern Ocean	GO-SHIP P15 (IN2016_V03)	AAIW	2.519	33.892	328.705	13.583	27.407	27.076	0.331	1.893	7.5
G.54.5200	34655	SAMN08952801	PRJNA385736	2016-05-16	16:51:00	-53.992	-169.958	5200	Pacific Ocean: Southern Ocean	GO-SHIP P15 (IN2016_V03)	AABW	0.997	34.706	214.864	125.677	33.12	33.117	0.003	2.295	8.2
G.54.1935	34656	SAMN08952802	PRJNA385736	2016-05-17	17:51:00	-53.992	-169.958	1935	Pacific Ocean: Southern Ocean	GO-SHIP P15 (IN2016_V03)	UCDW	2.171	34.713	189.005	81.209	33.161	33.158	0.003	2.285	8.2
G.54.1065	34657	SAMN08952803	PRJNA385736	2016-05-18	18:51:00	-53.992	-169.958	1065	Pacific Ocean: Southern Ocean	GO-SHIP P15 (IN2016_V03)	UCDW	2.9	34.446	186.996	61.045	35.024	35.022	0.002	2.412	8.2
G.54.465	34658	SAMN08952804	PRJNA385736	2016-05-19	19:51:00	-53.992	-169.958	465	Pacific Ocean: Southern Ocean	GO-SHIP P15 (IN2016_V03)	AAIW x SAMW	4.622	34.18	261.892	17.048	27.464	27.458	0.006	1.866	8.2
G.54.235	34520	SAMN08953020	PRJNA385736	2016-05-16	16:51:00	-53.992	-169.958	235	Pacific Ocean: Southern Ocean	GO-SHIP P15 (IN2016_V03)	AAIW x SAMW	5.614	34.192	286.634	9.014	23.209	23.197	0.012	1.595	8.2
G.54.185	34659	SAMN08952805	PRJNA385736	2016-05-20	20:51:00	-53.992	-169.958	185	Pacific Ocean: Southern Ocean	GO-SHIP P15 (IN2016_V03)	AAIW x SAMW	6.029	34.204	288.599	7.804	22.392	22.339	0.053	1.539	8.2
G.54.65	34660	SAMN08952806	PRJNA385736	2016-05-21	21:51:00	-53.992	-169.958	65	Pacific Ocean: Southern Ocean	GO-SHIP P15 (IN2016_V03)	SAMW	6.851	34.175	299.541	4.32	19.123	18.861	0.262	1.352	8.2
G.54.6	34389	SAMN08952889	PRJNA385736	2016-05-16	16:51:00	-53.992	-169.958	6.2	Pacific Ocean: Southern Ocean	GO-SHIP P15 (IN2016_V03)	SAMW	6.846	34.175	299.809	4.313	19.108	18.844	0.264	1.353	8.2
G.53,5.5323	34661	SAMN08952807	PRJNA385736	2016-05-17	01:45	-53.501	-169.991	5323.9	Pacific Ocean: Southern Ocean	GO-SHIP P15 (IN2016_V03)	AABW	0.986	34.703	214.864	126.203	33.127	33.124	0.003	2.311	8.2
G.53,5.2000	34662	SAMN08952808	PRJNA385736	2016-05-17	01:45	-53.501	-169.991	2000	Pacific Ocean: Southern Ocean	GO-SHIP P15 (IN2016_V03)	UCDW	2.22	34.701	186.147	84.467	32.878	32.877	0.001	2.281	8.2
G.53,5.1000	34663	SAMN08952809	PRJNA385736	2016-05-17	01:45	-53.501	-169.991	1000	Pacific Ocean: Southern Ocean	GO-SHIP P15 (IN2016_V03)	UCDW	3.18	34.39	194.99	53.006	34.387	34.387	0	2.384	8.2
G.53,5.498	34664	SAMN08952810	PRJNA385736	2016-05-17	01:45	-53.501	-169.991	498.6	Pacific Ocean: Southern Ocean	GO-SHIP P15 (IN2016_V03)	AAIW x SAMW	5.037	34.222	251.263	16.871	27.193	27.188	0.005	1.874	8.2
G.53,5.200	34521	SAMN08953021	PRJNA385736	2016-05-17	01:45	-53.501	-169.991	200	Pacific Ocean: Southern Ocean	GO-SHIP P15 (IN2016_V03)	AAIW x SAMW	6.722	34.31	282.034	6.638	20.689	20.679	0.01	1.45	8.2
G.53,5.99	34665	SAMN08952811	PRJNA385736	2016-05-17	01:45	-53.501	-169.991	99.6	Pacific Ocean: Southern Ocean	GO-SHIP P15 (IN2016_V03)	SAMW	7.041	34.185	297.934	4.008	18.783	18.509	0.274	1.344	8.2
G.53,5.48	34666	SAMN08952812	PRJNA385736	2016-05-17	01:45	-53.501	-169.991	48.7	Pacific Ocean: Southern Ocean	GO-SHIP P15 (IN2016_V03)	SAMW	7.036	34.185	297.8	4.009	18.801	18.526	0.275	1.346	8.2
G.53,5.9	34390	SAMN08952890	PRJNA385736	2016-05-17	01:45	-53.501	-169.991	9.2	Pacific Ocean: Southern Ocean	GO-SHIP P15 (IN2016_V03)	SAMW	7.033	34.185	297.8	4.041	18.793	18.519	0.274	1.346	8.2
G.48,5.5390	34667	SAMN08952813	PRJNA385736	2016-05-19	21:28:00	-48.502	-170.000	5390	Pacific Ocean: Southern Ocean	GO-SHIP P15 (IN2016_V03)	AABW	1.034	34.705	214.239	125.5	33.256	33.254	0.002	2.301	8.8
G.48,5.2085	34668	SAMN08952814	PRJNA385736	2016-05-19	21:28:00	-48.502	-170.000	2085	Pacific Ocean: Southern Ocean	GO-SHIP P15 (IN2016_V03)	UCDW	2.468	34.629	175.473	83.592	34.557	34.556	0.001	2.392	8.8
G.48,5.1035	34669	SAMN08952815	PRJNA385736	2016-05-19	21:28:00	-48.502	-170.000	1035	Pacific Ocean: Southern Ocean	GO-SHIP P15 (IN2016_V03)	UCDW	5.275	34.344	215.132	25.53	29.547	29.544	0.003	2.013	8.8
G.48,5.535	34670	SAMN08952816	PRJNA385736	2016-05-19	21:28:00	-48.502	-170.000	535	Pacific Ocean: Southern Ocean	GO-SHIP P15 (IN2016_V03)	AAIW x SAMW	7.407	34.402	266.09	6.634	20.344	20.339	0.005	1.419	8.8
G.48,5.165	34531	SAMN08952677	PRJNA385736	2016-05-19	21:28:00	-48.502	-170.000	165	Pacific Ocean: Southern Ocean	GO-SHIP P15 (IN2016_V03)	SAMW	9.806	34.706	252.96	3.261	13.61	13.597	0.013	0.992	8.8
G.48,5.60	34671	SAMN08952817	PRJNA385736	2016-05-19	21:28:00	-48.502	-170.000	60	Pacific Ocean: Southern Ocean	GO-SHIP P15 (IN2016_V03)	SASW	10.307	34.485	277.657	1.577	10.7	10.421	0.279	0.846	8.8
G.48,5.35	34672	SAMN08952818	PRJNA385736	2016-05-19	21:28:00	-48.502	-170.000	35	Pacific Ocean: Southern Ocean	GO-SHIP P15 (IN2016_V03)	SASW	10.6	34.534	275.648	1.459	9.683	9.405	0.278	0.783	8.8
G.48,5.6	34400	SAMN08952900	PRJNA385736	2016-05-19	21:28:00	-48.502	-170.000	6.7	Pacific Ocean: Southern Ocean	GO-SHIP P15 (IN2016_V03)	SASW	10.629	34.539	275.737	1.409	9.56	9.283	0.277	0.776	8.8
G.48.5400	34673	SAMN08952819	PRJNA385736	2016-05-20	04:06	-47.995	-169.993	5400	Pacific Ocean: Southern Ocean	GO-SHIP P15 (IN2016_V03)	AABW	1.028	34.705	214.06*	125.191	33.063	33.063	0	2.277	8.8
G.48.1935	34674	SAMN08952820	PRJNA385736	2016-05-20	04:06	-47.995	-169.993	1935	Pacific Ocean: Southern Ocean	GO-SHIP P15 (IN2016_V03)	UCDW	2.638	34.577	174.401	78.93	34.904	34.903	0.001	2.4	8.8
G.48.965	34675	SAMN08952821	PRJNA385736	2016-05-20	04:06	-47.995	-169.993	965	Pacific Ocean: Southern Ocean	GO-SHIP P15 (IN2016_V03)	UCDW	5.999	34.372	217.678	19.422	27.678	27.676	0.002	1.866	8.8
G.48.465	34676	SAMN08952822	PRJNA385736	2016-05-20	04:06	-47.995	-169.993	465	Pacific Ocean: Southern Ocean	GO-SHIP P15 (IN2016_V03)	AAIW x SAMW	7.701	34.43	259.793	6.065	19.929	19.925	0.004	1.374	8.8
G.48.90	34532	SAMN08952678	PRJNA385736	2016-05-20	04:06	-47.995	-169.993	90	Pacific Ocean: Southern Ocean	GO-SHIP P15 (IN2016_V03)	SASW	11.464	34.617	270.11	0.908	7.167	6.863	0.304	0.627	8.8
G.48.65	34677	SAMN08952823	PRJNA385736	2016-05-20	04:06	-47.995	-169.993	65	Pacific Ocean: Southern Ocean	GO-SHIP P15 (IN2016_V03)	SASW	11.472	34.618	270.11	0.907	7.158	6.853	0.305	0.623	8.8
G.48.40	34678	SAMN08952824	PRJNA385736	2016-05-20	04:06	-47.995	-169.993	40	Pacific Ocean: Southern Ocean	GO-SHIP P15 (IN2016_V03)	SASW	11.468	34.617	269.931	0.899	7.152	6.846	0.306	0.62	8.8
G.48.6	34401	SAMN08952901	PRJNA385736	2016-05-20	04:06	-47.995	-169.993	6.5	Pacific Ocean: Southern Ocean	GO-SHIP P15 (IN2016_V03)	SASW	11.462	34.618	270.02	0.899	7.146	6.841	0.305	0.626	8.8
H.39,5.2286	34035	SAMN10617686	PRJNA509756	2016-01-12	09:12:11	-39.491	99.391	2286.3	Indian Ocean: Southern Ocean	HEOBI (IN2016_V01)	UCDW	2.174	34.754	196.553	84.873	31.433	31.432	0.001	2.186	14.5
H.39,5.999	34036	SAMN10617687	PRJNA509756	2016-01-12	09:45:57	-39.491	99.391	999.5	Indian Ocean: Southern Ocean	HEOBI (IN2016_V01)	UCDW	3.889	34.392	197.402	44.689	33.689	33.689	0	2.301	14.5
H.39,5.500	34037	SAMN10617688	PRJNA509756	2016-01-12	10:01:43	-39.491	99.391	500.5	Indian Ocean: Southern Ocean	HEOBI (IN2016_V01)	UCDW	8.336	34.579	226.655	9.108	21.338	21.335	0.003	1.466	14.5
H.39,5.51	34038	SAMN10617689	PRJNA509756	2016-01-12	10:17:29	-39.491	99.391	51	Indian Ocean: Southern Ocean	HEOBI (IN2016_V01)	SICW	15.177	35.203	264.974	1.007	2.248	2.19	0.058	0.328	14.5
H.39,5.28	34039	SAMN10617690	PRJNA509756	2016-01-12	10:19:17	-39.491	99.391	28.2	Indian Ocean: Southern Ocean	HEOBI (IN2016_V01)	SICW	15.758	35.188	264.974	0.672	1.744	1.687	0.057	0.282	14.5
H.39,5.8	34040	SAMN10617691	PRJNA509756	2016-01-12	10:21:00	-39.491	99.391	8	Indian Ocean: Southern Ocean	HEOBI (IN2016_V01)	SICW	15.816	35.19	265.108	0.669	1.707	1.651	0.056	0.281	14.5
H.48.2297	34041	SAMN10617692	PRJNA509756	2016-01-16	23:28:58	-48.280	79.340	2297.8	Indian Ocean: Southern Ocean	HEOBI (IN2016_V01)	AABW	1.737	34.764	208.21	94.071	31.331	31.329	0.002	2.144	15.3
H.48.1001	34042	SAMN10617693	PRJNA509756	2016-01-16	00:04:10	-48.280	79.340	1001.2	Indian Ocean: Southern Ocean	HEOBI (IN2016_V01)	UCDW	2.758	34.591	179.671	69.114	34.772	34.767	0.005	2.36	15.3
H.48.500	34043	SAMN10617694	PRJNA509756	2016-01-16	00:19:14	-48.280	79.340	500.5	Indian Ocean: Southern Ocean	HEOBI (IN2016_V01)	UCDW	3.373	34.255	231.523	34.959	32.836	32.829	0.007	2.211	15.3
H.48.70	34044	SAMN10617695	PRJNA509756	2016-01-16	00:33:46	-48.280	79.340	70.2	Indian Ocean: Southern Ocean	HEOBI (IN2016_V01)	SASW	6.031	33.755	328.392	1.046	19.715	19.457	0.258	1.371	15.3
H.48.30	34045	SAMN10617696	PRJNA509756	2016-01-16	00:37:20	-48.280	79.340	30.1	Indian Ocean: Southern Ocean	HEOBI (IN2016_V01)	SASW	6.782	33.78	317.54	2.328	20.676	20.446	0.23	1.424	15.3
H.48.15	34046	SAMN10617697	PRJNA509756	2016-01-16	00:38:51	-48.280	79.340	15.8	Indian Ocean: Southern Ocean	HEOBI (IN2016_V01)	SASW	6.79	33.782	316.334	2.526	20.757	20.523	0.234	1.441	15.3
H.50.88	34047	SAMN10617698	PRJNA509756	2016-01-17	23:30:53	-49.904	78.577	88.3	Indian Ocean: Southern Ocean	HEOBI (IN2016_V01)	SAMW	4.097	33.811	327.588	1.982	21.598	21.33	0.268	1.509	15.5
H.50.32	34048	SAMN10617699	PRJNA509756	2016-01-17	23:35:07	-49.904	78.577	32.3	Indian Ocean: Southern Ocean	HEOBI (IN2016_V01)	SASW	5.137	33.77	325.266	1.321	20.502	20.234	0.268	1.409	15.5
H.50.16	34049	SAMN10617700	PRJNA509756	2016-01-17	23:36:55	-49.904	78.577	16.8	Indian Ocean: Southern Ocean	HEOBI (IN2016_V01)	SASW	5.323	33.765	325.266	1.418	20.473	20.205	0.268	1.418	15.5
H.50.3579	34050	SAMN10617701	PRJNA509756	2016-01-18	01:54:21	-49.900	78.589	3579.1	Indian Ocean: Southern Ocean	HEOBI (IN2016_V01)	AABW	0.407	34.697	228.084	130.476	33.703	33.698	0.005	2.311	15.5
H.50.3001	34051	SAMN10617702	PRJNA509756	2016-01-18	02:12:26	-49.900	78.589	3001.1	Indian Ocean: Southern Ocean	HEOBI (IN2016_V01)	AABW	0.961	34.727	218.08	117.901	32.987	32.984	0.003	2.259	15.5
H.50.2000	34052	SAMN10617703	PRJNA509756	2016-01-18	02:33:18	-49.900	78.589	2000.2	Indian Ocean: Southern Ocean	HEOBI (IN2016_V01)	LCDW	1.838	34.766	206.289	90.103	31.176	31.172	0.004	2.128	15.5
H.50.997	34053	SAMN10617704	PRJNA509756	2016-01-18	02:59:41	-49.900	78.589	997.1	Indian Ocean: Southern Ocean	HEOBI (IN2016_V01)	UCDW	2.396	34.657	183.512	76.225	34.134	34.13	0.004	2.31	15.5
H.50.500	34054	SAMN10617705	PRJNA509756	2016-01-18	03:13:11	-49.900	78.589	500.9	Indian Ocean: Southern Ocean	HEOBI (IN2016_V01)	UCDW	2.603	34.345	203.743	54.313	35.979	35.973	0.006	2.412	15.5
H.50,5.3312	34055	SAMN10617706	PRJNA509756	2016-01-18	01:04:31	-50.512	77.004	3312.3	Indian Ocean: Southern Ocean	HEOBI (IN2016_V01)	AABW	0.335	34.695	233.398	132.492	33.235	33.23	0.005	2.311	15.6
H.50,5.2000	34056	SAMN10617707	PRJNA509756	2016-01-18	01:47:58	-50.512	77.004	2000.7	Indian Ocean: Southern Ocean	HEOBI (IN2016_V01)	LCDW	1.612	34.76	208.835	96.737	31.103	31.094	0.009	2.15	15.6
H.50,5.1000	34057	SAMN10617708	PRJNA509756	2016-01-18	02:11:30	-50.512	77.004	1000.1	Indian Ocean: Southern Ocean	HEOBI (IN2016_V01)	UCDW	2.297	34.687	185.477	79.008	33.101	33.096	0.005	2.269	15.6
H.50,5.501	34058	SAMN10617709	PRJNA509756	2016-01-18	02:29:36	-50.512	77.004	501.3	Indian Ocean: Southern Ocean	HEOBI (IN2016_V01)	UCDW	2.483	34.446	186.906	64.721	36.013	36.006	0.007	2.442	15.6
H.50,5.100	34059	SAMN10617710	PRJNA509756	2016-01-18	02:46:16	-50.512	77.004	100.2	Indian Ocean: Southern Ocean	HEOBI (IN2016_V01)	SAMW	3.48	33.859	320.577	10.276	25.611	25.298	0.313	1.846	15.6
H.50,5.49	34060	SAMN10617711	PRJNA509756	2016-01-18	02:49:38	-50.512	77.004	49.6	Indian Ocean: Southern Ocean	HEOBI (IN2016_V01)	SASW	4.75	33.791	326.74	1.945	21.549	21.311	0.238	1.474	15.6
H.50,5.29	34061	SAMN10617712	PRJNA509756	2016-01-18	02:51:50	-50.512	77.004	29.9	Indian Ocean: Southern Ocean	HEOBI (IN2016_V01)	SASW	5.724	33.732	324.685	0.733	19.306	19.043	0.263	1.363	15.6
H.50,5.14	34062	SAMN10617713	PRJNA509756	2016-01-18	02:54:03	-50.512	77.004	14.8	Indian Ocean: Southern Ocean	HEOBI (IN2016_V01)	SASW	5.863	33.733	322.586	0.981	19.562	19.303	0.259	1.369	15.6
H.51.3098	34063	SAMN10617714	PRJNA509756	2016-01-19	09:49:18	-50.695	76.201	3098.6	Indian Ocean: Southern Ocean	HEOBI (IN2016_V01)	AABW	0.4	34.699	226.029	131.366	32.882	32.882	0	2.306	15.6
H.51.2955	34064	SAMN10617715	PRJNA509756	2016-01-19	09:54:29	-50.695	76.201	2955	Indian Ocean: Southern Ocean	HEOBI (IN2016_V01)	AABW	0.543	34.706	222.635	127.763	32.738	32.738	0	2.295	15.6
H.51.2000	34065	SAMN10617716	PRJNA509756	2016-01-19	10:15:46	-50.695	76.201	2000	Indian Ocean: Southern Ocean	HEOBI (IN2016_V01)	LCDW	1.326	34.748	211.202	104.57	31.379	31.379	0	2.19	15.6
H.51.1000	34066	SAMN10617717	PRJNA509756	2016-01-19	10:38:23	-50.695	76.201	1000.6	Indian Ocean: Southern Ocean	HEOBI (IN2016_V01)	UCDW	2.108	34.747	196.821	82.187	31.143	31.143	0	2.161	15.6
H.51.500	34067	SAMN10617718	PRJNA509756	2016-01-19	10:52:27	-50.695	76.201	500.8	Indian Ocean: Southern Ocean	HEOBI (IN2016_V01)	UCDW	2.172	34.585	180.475	77.792	35.149	35.149	0	2.427	15.6
H.51.102	34068	SAMN10617719	PRJNA509756	2016-01-19	11:04:09	-50.695	76.201	102.3	Indian Ocean: Southern Ocean	HEOBI (IN2016_V01)	AAIW x UCDW	1.914	33.693	343.22	28.435	27.132	26.916	0.216	1.873	15.6
H.51.29	34069	SAMN10617720	PRJNA509756	2016-01-19	11:07:41	-50.695	76.201	29.4	Indian Ocean: Southern Ocean	HEOBI (IN2016_V01)	SASW	2.861	33.458	341.389	29.473	27.119	26.88	0.239	1.836	15.6
H.51.14	34070	SAMN10617721	PRJNA509756	2016-01-19	11:09:11	-50.695	76.201	14.7	Indian Ocean: Southern Ocean	HEOBI (IN2016_V01)	SASW	3.048	33.554	339.602	28.151	26.831	26.577	0.254	1.818	15.6
H.51.1740	34071	SAMN10617722	PRJNA509756	2016-01-20	01:40:20	-50.791	75.791	1740.5	Indian Ocean: Southern Ocean	HEOBI (IN2016_V01)	LCDW	1.815	34.761	204.726	90.432	31.46	31.446	0.014	2.152	15.5
H.51.1401	34072	SAMN10617723	PRJNA509756	2016-01-20	01:51:31	-50.791	75.791	1401.6	Indian Ocean: Southern Ocean	HEOBI (IN2016_V01)	UCDW	2.007	34.759	201.644	84.647	31.486	31.472	0.014	2.151	15.5
H.51.1001	34073	SAMN10617724	PRJNA509756	2016-01-20	02:00:28	-50.791	75.791	1001.9	Indian Ocean: Southern Ocean	HEOBI (IN2016_V01)	UCDW	2.272	34.701	187.978	79.767	33.347	33.337	0.01	2.263	15.5
H.51.601	34074	SAMN10617725	PRJNA509756	2016-01-20	02:11:16	-50.791	75.791	601.1	Indian Ocean: Southern Ocean	HEOBI (IN2016_V01)	UCDW	2.364	34.552	179.582	73.408	36.121	36.108	0.013	2.434	15.5
H.51.200	34075	SAMN10617726	PRJNA509756	2016-01-20	02:22:06	-50.791	75.791	200.3	Indian Ocean: Southern Ocean	HEOBI (IN2016_V01)	AAIW x UCDW	1.384	34.073	285.875	38.067	31.828	31.697	0.131	2.17	15.5
H.51.55	34076	SAMN10617727	PRJNA509756	2016-01-20	02:28:11	-50.791	75.791	55.2	Indian Ocean: Southern Ocean	HEOBI (IN2016_V01)	AAIW	2.679	33.9	340.049	5.567	24.812	24.555	0.257	1.535	15.5
H.51.30	34077	SAMN10617728	PRJNA509756	2016-01-20	02:29:59	-50.791	75.791	30.9	Indian Ocean: Southern Ocean	HEOBI (IN2016_V01)	SAMW	3.142	33.869	342.059	4.108	24.278	24.007	0.271	1.512	15.5
H.51.19	34078	SAMN10617729	PRJNA509756	2016-01-20	02:31:05	-50.791	75.791	19.4	Indian Ocean: Southern Ocean	HEOBI (IN2016_V01)	SAMW	3.175	33.866	342.55	4.012	24.213	23.941	0.272	1.499	15.5
H.51.533	34079	SAMN10617730	PRJNA509756	2016-01-20	18:42:01	-51.101	74.599	533.4	Indian Ocean: Southern Ocean	HEOBI (IN2016_V01)	UCDW	2.294	34.534	187.532	74.116	34.926	34.903	0.023	2.385	15.5
H.51.76	34080	SAMN10617731	PRJNA509756	2016-01-20	19:02:46	-51.101	74.599	76.5	Indian Ocean: Southern Ocean	HEOBI (IN2016_V01)	AAIW	2.524	33.893	343.488	3.892	23.339	23.049	0.29	1.576	15.5
H.51.30b	34081	SAMN10617732	PRJNA509756	2016-01-20	19:04:50	-51.101	74.599	30.2	Indian Ocean: Southern Ocean	HEOBI (IN2016_V01)	SAMW	3.059	33.878	354.832	2.187	22.34	22.048	0.292	1.412	15.5
H.51.14b	34082	SAMN10617733	PRJNA509756	2016-01-20	19:06:28	-51.101	74.599	14.3	Indian Ocean: Southern Ocean	HEOBI (IN2016_V01)	SAMW	3.314	33.874	352.599	2.226	22.143	21.847	0.296	1.386	15.5
H.51,3.393	34083	SAMN10617734	PRJNA509756	2016-01-21	12:31:04	-51.506	73.000	393.5	Indian Ocean: Southern Ocean	HEOBI (IN2016_V01)	AAIW x UCDW	2.021	34.216	248.181	52.517	32.884	32.831	0.053	2.268	15.5
H.51,3.307	34084	SAMN10617735	PRJNA509756	2016-01-21	12:37:58	-51.506	73.000	307.4	Indian Ocean: Southern Ocean	HEOBI (IN2016_V01)	AAIW x UCDW	1.948	34.11	274.71	42.247	31.801	31.724	0.077	2.18	15.5
H.51,3.120	34085	SAMN10617736	PRJNA509756	2016-01-21	12:45:44	-51.506	73.000	120.5	Indian Ocean: Southern Ocean	HEOBI (IN2016_V01)	AAIW	2.523	33.92	323.792	16.04	25.675	25.398	0.277	1.939	15.5
H.51,3.48	34086	SAMN10617737	PRJNA509756	2016-01-21	12:49:19	-51.506	73.000	48.7	Indian Ocean: Southern Ocean	HEOBI (IN2016_V01)	SAMW	3.368	33.894	341.523	1.668	20.972	20.639	0.333	1.497	15.5
H.51,3.49	34087	SAMN10617738	PRJNA509756	2016-01-21	12:49:29	-51.506	73.000	49.7	Indian Ocean: Southern Ocean	HEOBI (IN2016_V01)	SAMW	3.371	33.894	341.523	1.668	20.972	20.639	0.333	1.497	15.5
H.51,3.15	34088	SAMN10617739	PRJNA509756	2016-01-21	12:52:13	-51.506	73.000	15.9	Indian Ocean: Southern Ocean	HEOBI (IN2016_V01)	SAMW	4.004	33.857	348.579	1.831	21.02	20.674	0.346	1.221	15.5
H.53.2771	34089	SAMN10617740	PRJNA509756	2016-01-23	08:47:15	-52.927	71.372	2771.7	Indian Ocean: Southern Ocean	HEOBI (IN2016_V01)	AABW	1.078	34.735	215.266	112.015	33.16	33.158	0.002	2.212	15.7
H.53.2498	34090	SAMN10617741	PRJNA509756	2016-01-23	08:54:41	-52.927	71.372	2498.7	Indian Ocean: Southern Ocean	HEOBI (IN2016_V01)	AABW	1.237	34.745	213.792	107.197	32.661	32.66	0.001	2.182	15.7
H.53.1600	34091	SAMN10617742	PRJNA509756	2016-01-23	09:14:06	-52.927	71.372	1600.3	Indian Ocean: Southern Ocean	HEOBI (IN2016_V01)	LCDW	1.865	34.767	206.691	86.934	31.63	31.628	0.002	2.102	15.7
H.53.1000	34092	SAMN10617743	PRJNA509756	2016-01-23	09:29:14	-52.927	71.372	1000.2	Indian Ocean: Southern Ocean	HEOBI (IN2016_V01)	UCDW	2.266	34.692	187.487	78.825	33.928	33.917	0.011	2.247	15.7
H.53.498	34093	SAMN10617744	PRJNA509756	2016-01-23	09:45:11	-52.927	71.372	498.8	Indian Ocean: Southern Ocean	HEOBI (IN2016_V01)	UCDW	2.352	34.421	191.73	64.294	36.979	36.976	0.003	2.428	15.7
H.53.116	34094	SAMN10617745	PRJNA509756	2016-01-23	09:58:28	-52.927	71.372	116	Indian Ocean: Southern Ocean	HEOBI (IN2016_V01)	AAIW	2.393	33.893	335.315	6.519	25.717	25.717	0	1.784	15.7
H.53.65	34095	SAMN10617746	PRJNA509756	2016-01-23	10:01:00	-52.927	71.372	65	Indian Ocean: Southern Ocean	HEOBI (IN2016_V01)	SAMW	3.169	33.877	340.227	0.795	24.507	24.507	0	1.559	15.7
H.53.15	34096	SAMN10617747	PRJNA509756	2016-01-23	10:04:35	-52.927	71.372	15.3	Indian Ocean: Southern Ocean	HEOBI (IN2016_V01)	SAMW	3.318	33.879	341.389	0.887	24.618	24.618	0	1.552	15.7
H.53.200	34097	SAMN10617748	PRJNA509756	2016-01-29	13:14:59	-52.982	72.557	200.3	Indian Ocean: Southern Ocean	HEOBI (IN2016_V01)	AAIW	2.489	33.937	322.363	16.539	25.921	25.641	0.28	1.932	15.4
H.53.50	34098	SAMN10617749	PRJNA509756	2016-01-29	13:26:19	-52.982	72.557	50	Indian Ocean: Southern Ocean	HEOBI (IN2016_V01)	AAIW	2.791	33.919	329.554	12.628	25.116	24.824	0.292	1.846	15.4
H.53.14	34099	SAMN10617750	PRJNA509756	2016-01-29	13:28:47	-52.982	72.557	14.1	Indian Ocean: Southern Ocean	HEOBI (IN2016_V01)	AAIW	2.75	33.921	328.169	13.24	25.311	25.019	0.292	1.861	15.4
H.54.2100	34100	SAMN10617751	PRJNA509756	2016-01-31	00:08:45	-54.167	73.668	2100.3	Indian Ocean: Southern Ocean	HEOBI (IN2016_V01)	LCDW	1.444	34.756	212.452	101.284	30.761	30.758	0.003	2.166	15.4
H.54.1000	34101	SAMN10617752	PRJNA509756	2016-01-31	00:34:04	-54.167	73.668	1000	Indian Ocean: Southern Ocean	HEOBI (IN2016_V01)	UCDW	2.255	34.72	189.273	79.586	31.849	31.847	0.002	2.244	15.4
H.54.500	34102	SAMN10617753	PRJNA509756	2016-01-31	00:47:10	-54.167	73.668	500.1	Indian Ocean: Southern Ocean	HEOBI (IN2016_V01)	UCDW	2.375	34.532	177.349	72.691	35.567	35.563	0.004	2.486	15.4
H.54.79	34103	SAMN10617754	PRJNA509756	2016-01-31	01:02:21	-54.167	73.668	79.5	Indian Ocean: Southern Ocean	HEOBI (IN2016_V01)	AAIW	2.533	33.884	340.763	12.658	25.943	25.663	0.28	1.76	15.4
H.54.29	34104	SAMN10617755	PRJNA509756	2016-01-31	01:04:37	-54.167	73.668	29.6	Indian Ocean: Southern Ocean	HEOBI (IN2016_V01)	AAIW	2.538	33.883	340.361	12.696	25.856	25.575	0.281	1.763	15.4
H.54.15	34105	SAMN10617756	PRJNA509756	2016-01-31	01:06:08	-54.167	73.668	15.5	Indian Ocean: Southern Ocean	HEOBI (IN2016_V01)	AAIW	2.538	33.882	340.317	12.629	25.833	25.551	0.282	1.749	15.4
H.53.9	34106	SAMN10617757	PRJNA509756	2016-02-03	04:51:15	-53.213	73.640	9.8	Indian Ocean: Southern Ocean	HEOBI (IN2016_V01)	SAMW	3.111	33.899	330.759	8.254	24.18	23.886	0.294	1.779	15.1
H.53.8	34107	SAMN10617758	PRJNA509756	2016-02-04	01:33:32	-53.006	73.721	8	Indian Ocean: Southern Ocean	HEOBI (IN2016_V01)	SAMW	3.076	33.871	329.241	10.674	25.202	24.909	0.293	1.856	15
H.53.79	34108	SAMN10617759	PRJNA509756	2016-02-06	12:10:36	-53.031	72.662	79.2	Indian Ocean: Southern Ocean	HEOBI (IN2016_V01)	AAIW	2.427	33.943	317.316	19.031	25.614	25.353	0.261	1.98	14.9
H.53.7	34109	SAMN10617760	PRJNA509756	2016-02-06	12:16:46	-53.031	72.662	7.6	Indian Ocean: Southern Ocean	HEOBI (IN2016_V01)	SAMW	3.216	33.9	330.402	9.062	23.609	23.311	0.298	1.777	14.9
H.52,5.294	34110	SAMN10617761	PRJNA509756	2016-02-10	01:21:09	-52.539	75.257	294.1	Indian Ocean: Southern Ocean	HEOBI (IN2016_V01)	AAIW	2.182	34.132	273.906	38.781	30.8	30.652	0.148	2.176	14.6
H.52,5.74	34111	SAMN10617762	PRJNA509756	2016-02-10	01:36:58	-52.539	75.257	74.7	Indian Ocean: Southern Ocean	HEOBI (IN2016_V01)	AAIW	2.887	33.908	327.053	10.131	25.381	25.089	0.292	1.82	14.6
H.52,5.24	34112	SAMN10617763	PRJNA509756	2016-02-10	01:41:16	-52.539	75.257	24.6	Indian Ocean: Southern Ocean	HEOBI (IN2016_V01)	SAMW	3.156	33.871	336.699	4.154	24.82	24.512	0.308	1.656	14.6
KX1.65.4,53	35271	SAMN10617764	PRJNA509756	2016-01-22	16:30:00	-64.642	93.565	4.53	Indian Ocean: Southern Ocean	K-Axis (AU1603)	CSW	-1.6221	33.4349	361.38	61.6	25.568	25.49	0.078	1.73	18.6
KX3.64.5	35272	SAMN10617765	PRJNA509756	2016-01-22	05:30:00	-64.000	93.550	5	Indian Ocean: Southern Ocean	K-Axis (AU1603)	AASW	-0.7515	32.8809	393.72	53.4	20.856	20.75	0.106	1.380	18.2
KX4.63,5.5	35273	SAMN10617766	PRJNA509756	2016-01-23	06:35:00	-63.470	93.547	5	Indian Ocean: Southern Ocean	K-Axis (AU1603)	AASW	-0.2963	33.0814	376.37	55.8	20.922	20.82	0.102	1.38	18
KX5.63.5	35274	SAMN10617767	PRJNA509756	2016-01-23	16:54:00	-63.133	93.570	5	Indian Ocean: Southern Ocean	K-Axis (AU1603)	AASW	0.4118	33.4178	378.8	51.7	18.98	18.88	0.1	1.25	17.8
KX6.62.5	35275	SAMN10617768	PRJNA509756	2016-01-23	22:24:00	-62.284	93.153	5	Indian Ocean: Southern Ocean	K-Axis (AU1603)	AASW	0.8069	33.6589	360.85	38.1	20.312	20.09	0.222	1.3	17.5
KX7.62.5	35276	SAMN10617769	PRJNA509756	2016-01-24	05:23:00	-61.715	93.368	5	Indian Ocean: Southern Ocean	K-Axis (AU1603)	AASW	0.9757	33.7339	360.58	38.9	23.114	22.89	0.224	1.09	17.4
KX8.61.5,5	35277	SAMN10617770	PRJNA509756	2016-01-24	15:59:00	-61.15	93.549	5.5	Indian Ocean: Southern Ocean	K-Axis (AU1603)	AASW	1.1187	33.782	358.53	41	23.528	23.31	0.218	1.49	17.1
KX9.62.5	35278	SAMN10617771	PRJNA509756	2016-01-25	05:43:00	-61.973	92.548	5	Indian Ocean: Southern Ocean	K-Axis (AU1603)	AASW	0.8907	33.6864	361.52	36	22.895	22.67	0.225	1.39	17.3
KX10.62.5	35279	SAMN10617772	PRJNA509756	2016-01-25	21:31:00	-62.329	91.532	5	Indian Ocean: Southern Ocean	K-Axis (AU1603)	AASW	1.1599	33.8136	358.17	88.8	32.47	32.43	0.04	2.180	17.3
KX11.62,5.5	35280	SAMN10617773	PRJNA509756	2016-01-26	13:10:00	-62.391	89.667	5	Indian Ocean: Southern Ocean	K-Axis (AU1603)	AASW	1.0289	33.7134	366.79	136.2	33.64	33.6	0.04	2.250	17.4
KX12.62,5.5	35281	SAMN10617774	PRJNA509756	2016-01-27	03:19:00	-62.471	87.786	5	Indian Ocean: Southern Ocean	K-Axis (AU1603)	AASW	0.3908	33.2565	356.03	48.3	26.731	26.46	0.271	1.67	17.3
KX13.62,5.5	35282	SAMN10617775	PRJNA509756	2016-01-27	14:42:00	-62.513	86.115	5	Indian Ocean: Southern Ocean	K-Axis (AU1603)	AASW	0.7615	33.5192	353.97	46.4	21.466	21.27	0.196	1.45	17.3
KX14.62,5.5	35283	SAMN10617776	PRJNA509756	2016-01-28	02:37:00	-62.533	83.900	5	Indian Ocean: Southern Ocean	K-Axis (AU1603)	AASW	1.124	33.6135	358.88	32.8	22.715	22.42	0.295	1.33	17.2
KX16.62,5.5	35285	SAMN10617777	PRJNA509756	2016-01-29	19:00:00	-62.533	82.011	5	Indian Ocean: Southern Ocean	K-Axis (AU1603)	AASW	1.0461	33.7846	358.97	39.4	25.361	25.09	0.271	1.49	17.1
KX18.62,5.5	35287	SAMN10617778	PRJNA509756	2016-01-31	10:00:00	-64.345	83.536	5	Indian Ocean: Southern Ocean	K-Axis (AU1603)	AASW	-1.084	32.7899	372.82	43.9	24.227	24.05	0.177	1.54	17.4
KX19.65.5	35288	SAMN10617779	PRJNA509756	2016-02-01	01:04:00	-64.645	84.332	5	Indian Ocean: Southern Ocean	K-Axis (AU1603)	AASW	-1.5243	32.7418	350	42	23.026	22.84	0.186	1.51	17.5
KX20.65.5	35289	SAMN10617780	PRJNA509756	2016-02-01	20:38:00	-65.181	85.226	5	Indian Ocean: Southern Ocean	K-Axis (AU1603)	CSW	-1.5183	33.3251	356.61	57.5	27.057	26.9	0.157	1.83	17.5
KX21.65.5	35290	SAMN10617781	PRJNA509756	2016-02-02	18:54:00	-65.161	91.638	5	Indian Ocean: Southern Ocean	K-Axis (AU1603)	CSW	-1.3669	33.0377	385.59	50.5	17.706	17.6	0.106	1.24	17.4
KX23.64,5.4	35291	SAMN10617782	PRJNA509756	2016-02-03	14:00:00	-64.311	89.803	4	Indian Ocean: Southern Ocean	K-Axis (AU1603)	AASW	0.6486	33.8543	352.41	54.1	26.175	26.03	0.145	1.74	17.1
KX24.64.5	35292	SAMN10617783	PRJNA509756	2016-02-04	03:15:00	-63.597	88.208	5	Indian Ocean: Southern Ocean	K-Axis (AU1603)	AASW	1.0164	33.7953	348.43	51.3	26.709	26.54	0.169	1.84	16.9
KX25.63.5	35293	SAMN10617784	PRJNA509756	2016-02-04	14:00:00	-63.13	87.260	5	Indian Ocean: Southern Ocean	K-Axis (AU1603)	AASW	1.0417	33.5924	353.21	48	26.638	26.43	0.208	1.68	16.6
KX26.62,5.5	35294	SAMN10617785	PRJNA509756	2016-02-04	22:12:00	-62.508	86.133	5	Indian Ocean: Southern Ocean	K-Axis (AU1603)	AASW	0.7711	33.4909	350	50	24.005	23.79	0.215	1.53	16.5
KX34.58.5	35302	SAMN10617786	PRJNA509756	2016-02-09	10:05:00	-57.593	84.620	5	Indian Ocean: Southern Ocean	K-Axis (AU1603)	AASW	2.8887	33.9304	334.54	20.8	26.248	26.02	0.228	1.69	15.3
KX35.58.5	35303	SAMN10617787	PRJNA509756	2016-02-09	17:43:00	-57.823	85.282	5	Indian Ocean: Southern Ocean	K-Axis (AU1603)	AASW	3.744	33.9065	328.47	13.5	19.038	18.85	0.188	1.27	15.3
KX38.60.5	35306	SAMN10617788	PRJNA509756	2016-02-11	07:55:00	-59.985	86.768	5	Indian Ocean: Southern Ocean	K-Axis (AU1603)	AASW	2.2005	33.9176	338.88	22.4	26.571	26.34	0.231	1.69	15.4
KX43.61,5.5	35311	SAMN10617789	PRJNA509756	2016-02-14	04:18:00	-61.326	77.581	5	Indian Ocean: Southern Ocean	K-Axis (AU1603)	AASW	1.2849	33.7868	363.62	30.7	27	26.72	0.28	1.71	15.4
KX44.62.5	35312	SAMN10617790	PRJNA509756	2016-02-14	22:49:00	-61.823	74.127	5	Indian Ocean: Southern Ocean	K-Axis (AU1603)	AASW	1.2871	33.7605	351.47	34.7	27.205	26.92	0.285	1.73	15.4
KX1.65.14,6	35313	SAMN10617791	PRJNA509756	2016-01-22	16:30:00	-64.642	93.565	14.6	Indian Ocean: Southern Ocean	K-Axis (AU1603)	CSW	-1.6185	33.4342	358.35	62.6	25.775	25.7	0.075	1.77	18.6
KX3.64.15	35314	SAMN10617792	PRJNA509756	2016-01-22	05:30:00	-64.000	93.55	15	Indian Ocean: Southern Ocean	K-Axis (AU1603)	AASW	-0.3894	33.0891	393.49	52.1	18.6	18.52	0.08	1.27	18.2
KX4.63,5.15	35315	SAMN10617793	PRJNA509756	2016-01-23	06:35:00	-63.470	93.547	15	Indian Ocean: Southern Ocean	K-Axis (AU1603)	AASW	-0.4364	33.2685	379.7	56	20.687	20.59	0.097	1.43	18
KX5.63.15	35316	SAMN10617794	PRJNA509756	2016-01-23	16:54:00	-63.133	93.570	15	Indian Ocean: Southern Ocean	K-Axis (AU1603)	AASW	0.4449	33.4312	377.69	54.9	19.13	19.03	0.1	1.26	17.8
KX6.62.20	35317	SAMN10617795	PRJNA509756	2016-01-23	22:24:00	-62.284	93.153	20	Indian Ocean: Southern Ocean	K-Axis (AU1603)	AASW	0.8018	33.658	360.89	38.7	20.304	20.07	0.234	1.23	17.5
KX7.62.31	35318	SAMN10617796	PRJNA509756	2016-01-24	05:23:00	-61.715	93.368	31	Indian Ocean: Southern Ocean	K-Axis (AU1603)	AASW	0.9197	33.7386	360.18	40	23.075	22.77	0.305	1.39	17.4
KX8.61.36	35319	SAMN10617797	PRJNA509756	2016-01-24	15:59:00	-61.15	93.549	36	Indian Ocean: Southern Ocean	K-Axis (AU1603)	AASW	0.9331	33.7951	355.18	41.7	23.952	23.74	0.212	1.56	17.1
KX9.62.30	35320	SAMN10617798	PRJNA509756	2016-01-25	05:43:00	-61.973	92.548	30	Indian Ocean: Southern Ocean	K-Axis (AU1603)	AASW	0.8668	33.6873	361.12	37	22.901	22.59	0.311	1.36	17.3
KX10.62.25	35321	SAMN10617799	PRJNA509756	2016-01-25	21:31:00	-62.329	91.532	25	Indian Ocean: Southern Ocean	K-Axis (AU1603)	AASW	1.1575	33.814	357.95	39.3	23.499	23.29	0.209	1.17	17.3
KX11.62,5.31	35322	SAMN10617800	PRJNA509756	2016-01-26	13:10:00	-62.391	89.667	31	Indian Ocean: Southern Ocean	K-Axis (AU1603)	AASW	0.8096	33.7223	363.8	(null)	22.924	22.71	0.214	1.43	17.4
KX12.62,5.40	35323	SAMN10617801	PRJNA509756	2016-01-27	03:19:00	-62.471	87.786	40	Indian Ocean: Southern Ocean	K-Axis (AU1603)	AASW	-0.5851	33.87	343.16	58.6	27.899	27.74	0.159	1.88	17.3
KX13.62,5.40	35324	SAMN10617802	PRJNA509756	2016-01-27	14:42:00	-62.513	86.115	40	Indian Ocean: Southern Ocean	K-Axis (AU1603)	AASW	-1.0839	33.9701	331.73	54.9	25.746	25.64	0.106	1.69	17.3
KX14.62,5.45	35325	SAMN10617803	PRJNA509756	2016-01-28	02:37:00	-62.533	83.900	45	Indian Ocean: Southern Ocean	K-Axis (AU1603)	AASW	-0.4402	34.0257	291.54	59.9	30.644	30.47	0.174	2.17	17.2
KX16.62,5.15	35327	SAMN10617804	PRJNA509756	2016-01-29	19:00:00	-62.533	82.011	15	Indian Ocean: Southern Ocean	K-Axis (AU1603)	AASW	1.0395	33.7906	358.88	37.3	20.122	19.91	0.212	1.3	17.1
KX18.64,5.25	35329	SAMN10617805	PRJNA509756	2016-01-31	10:00:00	-64.345	83.536	25	Indian Ocean: Southern Ocean	K-Axis (AU1603)	AASW	0.0412	33.7596	361.21	42.5	24.837	24.67	0.167	1.95	17.4
KX19.65.10	35330	SAMN10617806	PRJNA509756	2016-02-01	01:04:00	-64.645	84.332	10	Indian Ocean: Southern Ocean	K-Axis (AU1603)	AASW	-1.6231	32.8898	349.33	44.8	26.058	25.88	0.178	1.72	17.5
KX20.65.15	35331	SAMN10617807	PRJNA509756	2016-02-01	20:38:00	-65.181	85.226	15	Indian Ocean: Southern Ocean	K-Axis (AU1603)	CSW	-1.5296	33.3947	354.19	58.2	27.312	27.16	0.152	1.85	17.5
KX21.65.15	35332	SAMN10617808	PRJNA509756	2016-02-02	18:54:00	-65.161	91.638	15	Indian Ocean: Southern Ocean	K-Axis (AU1603)	CSW	-1.4897	33.4004	368.31	54.3	28.524	28.45	0.074	1.34	17.4
KX23.64,5.46	35333	SAMN10617809	PRJNA509756	2016-02-03	14:00:00	-64.311	89.803	46	Indian Ocean: Southern Ocean	K-Axis (AU1603)	AASW	-1.0012	34.1169	325.08	68.3	28.138	28.06	0.078	1.73	17.1
KX24.64.55	35334	SAMN10617810	PRJNA509756	2016-02-04	03:15:00	-63.597	88.208	55	Indian Ocean: Southern Ocean	K-Axis (AU1603)	AASW	-0.9998	34.104	318.15	65.2	0.082	0	0.082	2.1	16.9
KX25.63.30	35335	SAMN10617811	PRJNA509756	2016-02-04	14:00:00	-63.130	87.260	30	Indian Ocean: Southern Ocean	K-Axis (AU1603)	AASW	0.2282	33.7525	355.18	67.3	26.297	26.13	0.167	1.77	16.6
KX26.62,5.25	35336	SAMN10617812	PRJNA509756	2016-02-04	22:12:00	-62.508	86.133	25	Indian Ocean: Southern Ocean	K-Axis (AU1603)	AASW	-0.5968	33.8957	355	59.6	26.921	26.79	0.131	1.81	16.5
KX34.58.74	35344	SAMN10617813	PRJNA509756	2016-02-09	10:05:00	-57.593	84.620	74	Indian Ocean: Southern Ocean	K-Axis (AU1603)	AASW	2.3877	33.941	338.79	27.1	26.55	26.55	0	1.75	15.3
KX35.58.40	35345	SAMN10617814	PRJNA509756	2016-02-09	17:43:00	-57.823	85.282	40	Indian Ocean: Southern Ocean	K-Axis (AU1603)	AASW	3.0875	33.9128	333.34	18.2	28.667	28.55	0.117	1.86	15.3
KX38.60.74	35348	SAMN10617815	PRJNA509756	2016-02-11	07:55:00	-59.985	86.768	74	Indian Ocean: Southern Ocean	K-Axis (AU1603)	AASW	1.2036	34.0995	300.16	41	31.41	31.11	0.3	2.07	15.4
KX43.61,5.63	35353	SAMN10617816	PRJNA509756	2016-02-14	04:18:00	-61.326	77.581	63	Indian Ocean: Southern Ocean	K-Axis (AU1603)	AASW	1.1352	33.7951	351.92	33	27.137	26.88	0.257	1.7	15.4
KX44.62.50	35354	SAMN10617817	PRJNA509756	2016-02-14	22:49:00	-61.823	74.127	50	Indian Ocean: Southern Ocean	K-Axis (AU1603)	AASW	0.5997	33.8128	348.48	47.1	27.605	27.36	0.245	1.89	15.4
KX1.65.2531	37680	SAMN08363753	PRJNA385736	2016-01-22	16:30:00	-64.642	93.565	2531	Indian Ocean: Southern Ocean	K-Axis (AU1603)	AABW	-0.1006	34.6589	239.87	123.2	33.579	33.5	0.079	2.29	18.6
KX3.64.3260	37681	SAMN08363754	PRJNA385736	2016-01-22	05:30:00	-64.000	93.550	3260	Indian Ocean: Southern Ocean	K-Axis (AU1603)	AABW	-0.1693	34.6552	242.14	129.7	33.506	33.47	0.036	2.32	18.2
KX4.63,5.3165	37682	SAMN08363755	PRJNA385736	2016-01-23	06:35:00	-63.470	93.547	3165	Indian Ocean: Southern Ocean	K-Axis (AU1603)	AABW	-0.1157	34.6577	240.27	126.6	33.637	33.62	0.017	2.29	18
KX5.63.3320	37683	SAMN08363756	PRJNA385736	2016-01-23	16:54:00	-63.133	93.570	3320	Indian Ocean: Southern Ocean	K-Axis (AU1603)	AABW	-0.1468	34.6569	241.38	129.9	33.398	33.34	0.058	2.25	17.8
KX6.62.3970	37684	SAMN08363757	PRJNA385736	2016-01-23	22:24:00	-62.284	93.153	3970	Indian Ocean: Southern Ocean	K-Axis (AU1603)	AABW	-0.1294	34.6534	243.39	132.1	33.419	33.35	0.069	2.27	17.5
KX7.62.300	37685	SAMN08363758	PRJNA385736	2016-01-24	05:23:00	-61.715	93.368	303	Indian Ocean: Southern Ocean	K-Axis (AU1603)	UCDW	1.5678	34.6784	194.72	88.2	33.227	33.2	0.027	2.25	17.4
KX8.61.300	37686	SAMN08363759	PRJNA385736	2016-01-24	15:59:00	-61.150	93.549	300	Indian Ocean: Southern Ocean	K-Axis (AU1603)	UCDW	1.6848	34.6719	191.72	86.5	33.411	33.38	0.031	2.24	17.1
KX9.62.300	37687	SAMN08363760	PRJNA385736	2016-01-25	05:43:00	-61.973	92.548	300	Indian Ocean: Southern Ocean	K-Axis (AU1603)	UCDW	1.5628	34.6871	196.37	88.1	32.973	32.93	0.043	2.16	17.3
KX10.62.4080	37688	SAMN08363761	PRJNA385736	2016-01-25	21:31:00	-62.329	91.532	4080	Indian Ocean: Southern Ocean	K-Axis (AU1603)	AABW	-0.1044	34.6552	241.25	135.6	33.529	33.48	0.049	2.26	17.3
KX11.62,5.4168	37689	SAMN08363762	PRJNA385736	2016-01-26	13:10:00	-62.391	89.667	4168	Indian Ocean: Southern Ocean	K-Axis (AU1603)	AABW	-0.0919	34.6559	240.27	138	33.311	33.26	0.051	2.28	17.4
KX12.62,5.3820	37690	SAMN08363763	PRJNA385736	2016-01-27	03:19:00	-62.471	87.786	3820	Indian Ocean: Southern Ocean	K-Axis (AU1603)	AABW	-0.093	34.6597	239.15	135.9	33.269	33.21	0.059	2.25	17.3
KX13.62,5.3765	37691	SAMN08363764	PRJNA385736	2016-01-27	14:42:00	-62.513	86.115	3765	Indian Ocean: Southern Ocean	K-Axis (AU1603)	AABW	-0.1197	34.6578	240.45	136.4	25.231	25.18	0.051	1.78	17.3
KX14.62,5.2630	37692	SAMN08363765	PRJNA385736	2016-01-28	02:37:00	-62.533	83.900	2630	Indian Ocean: Southern Ocean	K-Axis (AU1603)	AABW	0.3832	34.6861	217.85	140.5	33.702	33.64	0.062	2.32	17.2
KX16.62,5.2985	37694	SAMN08363767	PRJNA385736	2016-01-29	19:00:00	-62.533	82.011	2985	Indian Ocean: Southern Ocean	K-Axis (AU1603)	AABW	0.258	34.6794	222.9	138.8	29.869	29.84	0.029	2.04	17.1
KX18.64,5.3632	37696	SAMN08363769	PRJNA385736	2016-01-31	10:00:00	-64.345	83.536	3632	Indian Ocean: Southern Ocean	K-Axis (AU1603)	AABW	-0.1178	34.6598	239.11	137.9	33.233	33.02	0.213	1.69	17.4
KX19.65.3585	37697	SAMN08363770	PRJNA385736	2016-02-01	01:04:00	-64.645	84.332	3585	Indian Ocean: Southern Ocean	K-Axis (AU1603)	AABW	-0.1453	34.6577	240.18	138	33.393	33.35	0.043	2.31	17.5
KX20.65.3241	37698	SAMN08363771	PRJNA385736	2016-02-01	20:38:00	-65.181	85.226	3241	Indian Ocean: Southern Ocean	K-Axis (AU1603)	AABW	-0.1813	34.6566	240.76	136.7	33.331	33.31	0.021	2.28	17.5
KX21.65.1226	37699	SAMN08363772	PRJNA385736	2016-02-02	18:54:00	-65.161	91.638	1226	Indian Ocean: Southern Ocean	K-Axis (AU1603)	AABW	0.1694	34.6648	230.76	114.5	29.31	29.3	0.01	2	17.4
KX23.64,5.3626	37700	SAMN08363773	PRJNA385736	2016-02-03	14:00:00	-64.311	89.803	3626	Indian Ocean: Southern Ocean	K-Axis (AU1603)	AABW	-0.1617	34.6549	241.74	133.8	33.626	33.58	0.046	2.37	17.1
KX24.64.200	37701	SAMN08363774	PRJNA385736	2016-02-04	03:15:00	-63.597	88.208	200	Indian Ocean: Southern Ocean	K-Axis (AU1603)	AASW	0.9963	34.6399	210.3	89.7	33.011	33.01	0.001	2.25	16.9
KX25.63.3840	37702	SAMN08363775	PRJNA385736	2016-02-04	14:00:00	-63.13	87.260	3840	Indian Ocean: Southern Ocean	K-Axis (AU1603)	AABW	-0.1255	34.6567	240.4	139.4	33.452	33.45	0.002	2.28	16.6
KX26.62,5.200	37703	SAMN08363776	PRJNA385736	2016-02-04	22:12:00	-62.508	86.133	200	Indian Ocean: Southern Ocean	K-Axis (AU1603)	AASW	-0.6889	34.4605	210	72.3	30.465	30.46	0.005	2.06	16.5
KX34.58.4625	37711	SAMN08363784	PRJNA385736	2016-02-09	10:05:00	-57.593	84.620	4625	Indian Ocean: Southern Ocean	K-Axis (AU1603)	AABW	0.0282	34.6618	238.75	133.2	33.274	33.24	0.034	2.26	15.3
KX35.58.200	37712	SAMN08363785	PRJNA385736	2016-02-09	17:43:00	-57.823	85.282	225	Indian Ocean: Southern Ocean	K-Axis (AU1603)	AASW	0.8389	34.1988	278.63	53.6	28.66	28.49	0.17	1.84	15.3
KX38.60.4471	37715	SAMN08363788	PRJNA385736	2016-02-11	07:55:00	-59.985	86.768	4471	Indian Ocean: Southern Ocean	K-Axis (AU1603)	AABW	-0.0234	34.6595	238	136.3	32.459	32.44	0.019	1.87	15.4
KX43.61,5.3381	37720	SAMN08363793	PRJNA385736	2016-02-14	04:18:00	-61.326	77.581	3381	Indian Ocean: Southern Ocean	K-Axis (AU1603)	AABW	0.2315	34.6771	232	134.4	33.73	33.73	0	2.29	15.4
KX44.62.4036	37721	SAMN08363794	PRJNA385736	2016-02-14	22:49:00	-61.823	74.127	4036	Indian Ocean: Southern Ocean	K-Axis (AU1603)	AABW	-0.1142	34.6613	237.05	158	28.497	28.49	0.007	2.01	15.4
