# Supplementary material for: Biogeography of Southern Ocean prokaryotes: a comparison of the Indian and Pacific sectors
Source: Environ Microbiol. 2022 Feb 16;24(5):2449–66. doi: 10.1111/1462-2920.15906 (PMC9303206; doi:10.1111/1462-2920.15906)
Supplement: Supplementary file 4 — Table S3. A: Permutational multivariate analysis of variance using distance matrices (PERMANOVA) on Bray‐Curtis resemblance matrices of fourth root transformed bacterial and archaeal zOTU abundance data (number of permutations = 9999). *p ≤ 0.0001, **p ≤ 0.01 Table S3 B: Crossed two‐factor permutational multivariate analysis of variance using distance matrices (PERMANOVA) on Bray‐Curtis resemblance matrices of fourth root transformed bacterial and archaeal zOTU abundance data (number of permutations = 9999). *p ≤ 0.0001, **p ≤ 0.01 Table S3 C: PERMDISP on Bray‐Curtis resemblance matrices of fourth root transformed bacterial and archaeal zOTU abundance data (number of permutations = 9999). *p ≤ 0.0001, **p ≤ 0.01 Table S3 D: Results from PERMANOVA pairwise tests for the interaction term of Sector x Water Mass in bacterial and archaeal communities. Tests were based on Bray‐Curtis resemblance matrices of fourth root transformed bacterial and archaeal zOTU abundance data (number of permutations = 9999). *p ≤ 0.0001, **p ≤ 0.01 [file EMI-24-2449-s003.xlsx]

## Sheet: Tab.S3A_MLD_PERMANOV
Table S3A: Permutational multivariate analysis of variance using distance matrices (PERMANOVA) on Bray-Curtis resemblance matrices of fourth root transformed bacterial and archaeal zOTU abundance data (number of permutations = 9999). *P ≤ 0.0001, **P ≤ 0.01. Test of homogeneity of dispersions (PERMDISP) results are included to the right of the PERMANOVA table for bacterial and archaeal zOTU abund…
	Community	Source of Variation/Factor	Degrees of freedom, df	Sum of squares, SS	Mean squares, MS	Pseudo-F	P (permutation)	Unique permutations	P (Monte-Carlo)		PERMDISP:
Bacterial 16S rRNA	Whole water column/all water mass types	Above/below MLD	1	159880	159880	52.794	0.0001	9898	0.0001		DEVIATIONS FROM CENTROID
		Residuals	221	669280	3028.4						F: 9.0934 df1: 1 df2: 221
		Total	222	829160							P(perm): 0.0053
Archaeal 16S rRNA	Whole water column/all water mass types	Above/below MLD	1	136710	136710	53.106	0.0001	9910	0.0001		DEVIATIONS FROM CENTROID
		Residuals	220	566330	2574.2						F: 4.2361 df1: 1 df2: 220
		Total	221	703040							P(perm): 0.0548

## Sheet: Tab.S3B_Cross_PERMANOV
Table S3B: Crossed two-factor permutational multivariate analysis of variance using distance matrices (PERMANOVA) on Bray-Curtis resemblance matrices of fourth root transformed bacterial and archaeal zOTU abundance data (number of permutations = 9999). *P ≤ 0.0001, **P ≤ 0.01
	Community	Source of Variation/Factor	Degrees of freedom, df	Sum of squares, SS	Mean squares, MS	Pseudo-F	P (permutation)	Unique permutations	P (Monte-Carlo)
Bacterial 16S rRNA	Above mixed layer	Water Mass	7	109700	15672	13.304	0.0001*	9829	0.0001
		Sector	1	48952	48952	41.556	0.0001*	9898	0.0001
		Water Mass × Sector	3	41152	13717	11.645	0.0001*	9853	0.0001
		Residuals	126	148430	1178
		Total	137	395540
	Below mixed layer	Water Mass	2	38933	19466	7.5849	0.0001*	9839	0.0001
		Sector	1	13378	13378	5.2126	0.0001*	9858	0.0001
		Water Mass × Sector	2	9392.2	4696.1	1.8298	0.0001*	9813	0.0003
		Residuals	79	202750	2566.5
		Total	84	273740
Archaeal 16S rRNA	Above mixed layer	Water Mass	7	93931	13419	8.4736	0.0001*	9793	0.0001
		Sector	1	28353	28353	17.904	0.0001*	9884	0.0001
		Water Mass × Sector	3	30005	10002	6.3159	0.0001*	9837	0.0001
		Residuals	126	199530	1583.6
		Total	137	368150
	Below mixed layer	Water Mass	2	48151	24076	15.892	0.0001*	9916	0.0001
		Sector	1	10775	10775	7.1126	0.0001*	9901	0.0001
		Water Mass × Sector	2	6702.1	3351	2.212	0.0005**	9877	0.0005
		Residuals	78	118160	1514.9
		Total	83	198180

## Sheet: Tab.S3C_Cross_PERMDISP
Table S3C: PERMDISP on Bray-Curtis resemblance matrices of fourth root transformed bacterial and archaeal zOTU abundance data (number of permutations = 9999). *P ≤ 0.0001, **P ≤ 0.01
	Community	Source of Variation/Factor	Deviations from Centroid
			F-ratio	df 1	df 2	P (permutation)
Bacterial 16S rRNA	Above mixed layer	Water Mass	5.7747	7	130	0.0008
		Sector	4.627	1	136	0.0637
		Water Mass + Sector	1.9439	11	126	0.2028
	Below mixed layer	Water Mass	7.8535	2	82	0.0034
		Sector	4.5169	1	83	0.067
		Water Mass + Sector	5.6401	5	79	0.0023
Archaeal 16S rRNA	Above mixed layer	Water Mass	8.055	7	130	0.0001
		Sector	0.028825	1	136	0.8816
		Water Mass + Sector	8.3707	11	126	0.0001
	Below mixed layer	Water Mass	10.251	2	81	0.0004
		Sector	24.022	1	82	0.0001
		Water Mass + Sector	8.7668	5	78	0.0001

## Sheet: Tab.S3D_Cross_PERMA_Pairwise
Table S3D: Results from PERMANOVA pairwise tests for the interaction term of Sector x Water Mass in bacterial and archaeal communities. Tests were based on Bray-Curtis resemblance matrices of fourth root transformed bacterial and archaeal zOTU abundance data (number of permutations = 9999). *P ≤ 0.0001, **P ≤ 0.01
	Community	Source of Variation/Factor - Level	Groups	t	P (permutation)	Unique permutations	P (Monte-Carlo)
Bacterial 16S rRNA	Above mixed layer	Sector - Pacific	AASW, AAIW	2.6948	0.0001	5079	0.0001
			AASW, AAIW x SAMW	3.4914	0.0003	5068	0.0001
			AASW, SAMW	3.5054	0.0003	2885	0.0001
			AASW, SASW	4.232	0.0002	5042	0.0001
			AAIW, AAIW x SAMW	3.3679	0.0002	5050	0.0001
			AAIW, SAMW	3.1052	0.0008	2855	0.0001
			AAIW, SASW	4.25	0.0003	5059	0.0001
			AAIW x SAMW, SAMW	2.1709	0.0063	1707	0.0042
			AAIW x SAMW, SASW	3.1505	0.0005	1711	0.0001
			SAMW, SASW	2.3945	0.0019	1704	0.0021
		Sector - Indian	AASW, AAIW	5.9478	0.0001	9916	0.0001
			AASW, SAMW	6.2262	0.0001	9925	0.0001
			AASW, SASW	5.3903	0.0001	9924	0.0001
			AASW, SICW	4.0578	0.0002	8155	0.0001
			AASW, AAIW x UCDW	3.5034	0.0001	9753	0.0001
			AASW, CSW	1.6144	0.0202	9909	0.0126
			AAIW, SAMW	1.2692	0.0463	9862	0.0892
			AAIW, SASW	2.0198	0.0001	9841	0.0001
			AAIW, SICW	4.2371	0.0014	559	0.0001
			AAIW, AAIW x UCDW	1.922	0.0034	2354	0.005
			AAIW, CSW	5.0506	0.0002	8283	0.0001
			SAMW, SASW	1.8973	0.0002	9893	0.0009
			SAMW, SICW	4.2154	0.0009	815	0.0001
			SAMW, AAIW x UCDW	2.2978	0.0009	3595	0.0007
			SAMW, CSW	5.0143	0.0002	9068	0.0001
			SASW, SICW	3.7764	0.0033	286	0.0001
			SASW, AAIW x UCDW	2.1882	0.0013	1000	0.0017
			SASW, CSW	4.7655	0.0003	5646	0.0001
			SICW, AAIW x UCDW	3.1324	0.0285	35	0.0034
			SICW, CSW	5.0415	0.0144	84	0.0001
			AAIW x UCDW, CSW	3.5665	0.0042	209	0.0002
		Water Mass - AASW	Pacific, Indian	4.0572	0.0001	9911	0.0001
		Water Mass - AAIW	Pacific, Indian	4.1636	0.0001	9655	0.0001
		Water Mass - SAMW	Pacific, Indian	4.7259	0.0002	9081	0.0001
		Water Mass - SASW	Pacific, Indian	4.9683	0.0001	7797	0.0001
	Below mixed layer	Sector - Pacific	AABW, LCDW	1.8158	0.0003	5703	0.0029
			AABW, UCDW	2.3837	0.0001	9797	0.0003
			LCDW, UCDW	1.407	0.0027	7678	0.0356
		Sector - Indian	AABW, LCDW	1.9693	0.0001	9856	0.0003
			AABW, UCDW	3.3465	0.0001	9900	0.0001
			LCDW, UCDW	1.6282	0.0034	9704	0.0044
		Sector - AABW	Pacific, Indian	1.6988	0.0001	9854	0.0003
		Sector - LCDW	Pacific, Indian	1.8796	0.0021	462	0.0041
		Sector - UCDW	Pacific, Indian	1.9991	0.0001	9850	0.0002
Archaeal 16S rRNA	Above mixed layer	Sector - Pacific	AASW, AAIW	2.5748	0.0005	5061	0.0001
			AASW, AAIW x SAMW	3.8545	0.0002	5029	0.0002
			AASW, SAMW	4.0303	0.0002	2893	0.0002
			AASW, SASW	5.3829	0.0002	5045	0.0001
			AAIW, AAIW x SAMW	3.5278	0.0004	5031	0.0001
			AAIW, SAMW	3.4044	0.0003	2907	0.0003
			AAIW, SASW	4.7027	0.0003	5040	0.0001
			AAIW x SAMW, SAMW	2.2741	0.0058	1706	0.0058
			AAIW x SAMW, SASW	3.6148	0.001	1708	0.0001
			SAMW, SASW	2.8474	0.0022	1711	0.0007
		Sector - Indian	AASW, AAIW	3.4052	0.0001	9921	0.0001
			AASW, SAMW	3.0291	0.0001	9907	0.0001
			AASW, SASW	3.1206	0.0001	9919	0.0001
			AASW, SICW	3.0084	0.0001	8183	0.0001
			AASW, AAIW x UCDW	2.2312	0.0001	9766	0.0001
			AASW, CSW	1.1495	0.1674	9901	0.1803
			AAIW, SAMW	1.2204	0.1172	9888	0.1462
			AAIW, SASW	2.2627	0.0001	9882	0.0003
			AAIW, SICW	4.3206	0.002	560	0.0001
			AAIW, AAIW x UCDW	1.3991	0.09	2340	0.0967
			AAIW, CSW	3.5153	0.0001	8273	0.0001
			SAMW, SASW	1.7293	0.001	9886	0.0051
			SAMW, SICW	3.5811	0.0014	815	0.0001
			SAMW, AAIW x UCDW	1.6432	0.0078	3575	0.0165
			SAMW, CSW	2.7966	0.0001	9069	0.0001
			SASW, SICW	3.3008	0.0037	286	0.0004
			SASW, AAIW x UCDW	1.9021	0.0027	1000	0.0113
			SASW, CSW	3.0239	0.0001	5667	0.0001
			SICW, AAIW x UCDW	3.8697	0.0303	35	0.0014
			SICW, CSW	3.8546	0.0112	84	0.0005
			AAIW x UCDW, CSW	2.9143	0.0051	210	0.0009
		Water Mass - AASW	Pacific, Indian	2.4069	0.0001	9882	0.0001
		Water Mass - AAIW	Pacific, Indian	3.0996	0.0001	9684	0.0001
		Water Mass - SAMW	Pacific, Indian	3.4688	0.0001	9099	0.0001
		Water Mass - SASW	Pacific, Indian	3.7808	0.0001	7808	0.0001
	Below mixed layer	Sector - Pacific	AABW, LCDW	2.4299	0.0001	5664	0.0011
			AABW, UCDW	3.6476	0.0001	9844	0.0001
			LCDW, UCDW	1.6818	0.0041	7699	0.0137
		Sector - Indian	AABW, LCDW	2.5281	0.0002	9887	0.0001
			AABW, UCDW	4.8871	0.0001	9926	0.0001
			LCDW, UCDW	2.0268	0.0003	9789	0.0017
		Sector - AABW	Pacific, Indian	1.9796	0.0003	9907	0.0009
		Sector - LCDW	Pacific, Indian	2.0981	0.0033	462	0.0018
		Sector - UCDW	Pacific, Indian	2.4693	0.0001	9912	0.0001
