# Supplementary material for: Biogeography of Southern Ocean prokaryotes: a comparison of the Indian and Pacific sectors
Source: Environ Microbiol. 2022 Feb 16;24(5):2449–66. doi: 10.1111/1462-2920.15906 (PMC9303206; doi:10.1111/1462-2920.15906)
Supplement: Supplementary file 5 — Table S4. SIMPER analysis of the A. bacterial and B. archaeal community, grouped by phylum/class, family and genus, indicating the contribution of each phylum/class/family/genus to community dissimilarity between the different water masses in the Pacific sector and the same corresponding water mass in the Indian sector. The analysis included higher contributing zOTUs up to a cumulative cut‐off percentage of 80%. [file EMI-24-2449-s001.xlsx]

## Sheet: TableS4A-Bacteria
Table S4A: SIMPER analysis of the bacterial community, grouped by phylum/class and family, indicating the contribution of each phylum/class/family to community dissimilarity between the different water masses in the Pacific sector and the same corresponding water masss in the Indian sector. The analysis included higher contributing
zOTUs up to a cumulative cut-off percentage of 80%.
	AABW-P, AABW-I			LCDW-P, LCDW-I			UCDW-P, UCDW-I			AAIW-P, AAIW-I			AASW-P, AASW-I			SAMW-P, SAMW-I			SASW-P, SASW-I
Phylum/Class-Family	Av. Diss.	Av. Diss. SD	Contrib. %	Av. Diss.	Av. Diss. SD	Contrib. %	Av. Diss.	Av. Diss. SD	Contrib. %	Av. Diss.	Av. Diss. SD	Contrib. %	Av. Diss.	Av. Diss. SD	Contrib. %	Av. Diss.	Av. Diss. SD	Contrib. %	Av. Diss.	Av. Diss. SD	Contrib. %
Gammaproteobacteria (all)	15.61	0.537659	18.59	14.07	1.56243	19.43	12.62	0.713471	17.9	14.07	2.00047	20.42	13.26	1.30709	17.64	14.1	2.19699	16.2	13.43	3.07734	15.11
Gammaproteobacteria-SAR86	0.46	0.563511	0.6	0.77	1.53993	1.01	1.06	0.672926	1.62	2.67	2.18538	3.92	2.44	1.42526	3.26	2.84	2.46416	3.24	3.49	4.05507	4.02
Gammaproteobacteria-Alteromonadaceae	1.49	0.611948	1.87	1.64	2.48658	2.3	1.21	0.798986	1.65	0.34	1.16307	0.5	0.54	0.917769	0.71	0.22	1.26869	0.25	0.34	1.11298	0.4
Gammaproteobacteria-Alcanivoracaceae	0.36	0.521856	0.43	0.14	0.923803	0.18	0.16	0.628154	0.26	0.04	0.75977	0.05	0	0	0	0.06	1.10318	0.07	0.12	1.15256	0.13
Gammaproteobacteria-Arenicellaceae	0.46	0.606098	0.57	0.45	2.17181	0.63	0.49	0.749174	0.63	0.05	0.887562	0.07	0.12	0.677791	0.16	0.07	1.17394	0.1	0.02	1.13	0.02
Gammaproteobacteria-Colwelliaceae	1.56	0.481297	1.87	1.05	1.04505	1.4	0.77	0.717549	1.11	0.05	0.607289	0.06	0.01	0.61	0.02	0.05	0.671595	0.06	0.31	1.04646	0.36
Gammaproteobacteria-Moraxellaceae	0.16	0.465033	0.18	0.25	1.2775	0.34	0.12	0.603624	0.17	0.17	1.83261	0.25	0	0	0	0.1	0.96449	0.11	0.02	0.857467	0.02
Gammaproteobacteria-Nitrincolaceae	0.33	0.527563	0.4	0.07	1.17186	0.1	0.14	0.588512	0.2	1.59	3.04684	2.35	3.23	1.44343	4.28	1.66	2.61329	1.94	0.79	2.25186	0.88
Gammaproteobacteria-Porticoccaceae (SAR92 clade)	0.17	0.869425	0.21	0.1	1.12742	0.15	0.12	0.766821	0.15	0.83	1.74231	1.22	1.18	1.40441	1.55	1.04	2.16946	1.21	0.93	2.49815	1.03
Gammaproteobacteria-Pseudohongiellaceae	0.38	0.716149	0.45	0.19	1.18929	0.29	0.24	0.669846	0.33	0.33	2.52062	0.49	0.52	1.86044	0.7	0.39	3.5715	0.46	0.44	5.66757	0.53
Gammaproteobacteria-Saccharospirillaceae	0.51	0.448942	0.61	0.9	0.962808	1.25	0.45	0.646055	0.59	0.22	0.734129	0.31	0	0	0	0.06	0.838943	0.06	0.02	0.701783	0.02
Gammaproteobacteria-Thioglobaceae (SUP05 cluster)	1.26	0.666067	1.53	1.45	1.60362	1.95	1.71	0.840373	2.37	2.02	2.25057	2.91	1.14	1.09858	1.56	1.85	2.42293	2.19	1.11	3.12464	1.26
Gammaproteobacteria-Other/Unclassified	8.47	0.515884	9.87	7.06	1.39738	9.83	6.15	0.673552	8.82	5.76	1.65956	8.29	4.08	1.18067	5.4	5.76	1.98182	6.51	5.84	2.73683	6.44
Alphaproteobacteria (all)	14.95	0.589585	17.92	14.07	1.11058	19.39	18.56	0.714577	26.67	22.04	2.04945	32.05	22.24	1.29735	29.55	28.38	2.07868	32.77	30.06	3.06971	33.73
Alphaproteobacteria-SAR11 Clade Ia	0.46	0.660719	0.52	0.62	1.51604	0.86	1.17	0.762194	1.6	2.97	2.34068	4.24	2.74	1.65768	3.59	5.23	2.36398	6.04	6.65	3.68804	7.51
Alphaproteobacteria-SAR11 Clade Ib	1.18	0.662351	1.41	1.1	1.06817	1.57	1.74	0.775491	2.53	0.07	0.91616	0.09	0.1	0.868346	0.14	0.26	1.15949	0.3	0.68	3.60049	0.74
Alphaproteobacteria-SAR11 Uncl. Clade I	0.13	0.565041	0.15	1.51	1.08376	2.11	2.42	0.699254	3.53	5.51	2.22398	7.95	4.58	1.32699	6.14	5.13	1.81931	5.97	4.87	2.48579	5.54
Alphaproteobacteria-SAR11 Clade II	3.31	0.585947	4	4.45	1.08182	6.1	5.98	0.737719	8.58	2.73	1.31314	3.9	2.19	1.1151	2.86	4.84	2.08795	5.57	5.24	3.24851	5.77
Alphaproteobacteria-SAR11 Clade IV	0	0	0	0.03	0.745967	0.05	0.12	0.880348	0.14	0.28	1.78752	0.39	0.31	1.62884	0.42	0.91	1.73395	1.09	1.29	3.65508	1.45
Alphaproteobacteria-Uncl. SAR11	1.66	0.606818	2.02	2.45	1.26252	3.26	3.33	0.716647	4.65	2.58	1.95765	3.7	2.14	1.40033	2.89	2.99	1.85432	3.44	2.21	2.00962	2.55
Alphaproteobacteria-Magnetospiraceae	1.09	0.599953	1.34	0.61	1.26729	0.79	0.61	0.667275	0.91	0.72	1.81158	1.08	0.61	1.29267	0.81	1.15	2.22559	1.31	0.64	2.74951	0.72
Alphaproteobacteria-Rhodobacteraceae	1.16	0.526159	1.36	0.48	0.840434	0.67	0.64	0.62733	0.86	4.34	2.46021	6.45	6.72	1.20268	8.88	4.96	2.16475	5.68	4.87	2.78826	5.44
Alphaproteobacteria-Rickettsiales S25-593	0.86	0.611261	1.08	0.36	0.915668	0.53	0.26	0.632189	0.44	0	0	0	0	0	0	0.06	1.29877	0.06	0.09	5.69101	0.1
Alphaproteobacteria-Sphingomonadaceae	0.42	0.569038	0.5	0.15	1.12822	0.21	0.11	0.730127	0.16	0.18	0.837675	0.27	0.09	0.705319	0.1	0.08	0.843528	0.09	0.07	0.912223	0.07
Alphaproteobacteria-Other/Uncl.	5.1	0.562209	6.04	2.31	1.08828	3.24	2.18	0.648857	3.27	2.66	1.61768	3.98	2.76	1.16996	3.72	2.77	2.24902	3.22	3.45	3.02493	3.84
Deltaproteobacteria (SAR324)	5.84	0.556722	6.95	5.24	1.45714	7.01	4.42	0.702145	6.45	1.93	1.3515	2.82	3.36	1.30668	4.48	1.71	1.53446	2.05	1.38	2.76394	1.51
Other/Uncl. Proteobacteria	0.25	0.382478	0.28	0.29	1.75778	0.38	0.22	0.768858	0.32	0.69	1.45479	1.03	1.61	1.19821	2.1	0.67	1.24171	0.79	0.31	2.02993	0.32
Bacteroidetes (all)	7.99	0.550564	9.48	4.53	0.975437	6.21	4.43	0.593744	6.36	10.78	1.67953	15.81	14.73	1.25426	19.55	13.38	1.81749	15.44	14.47	3.02717	16.42
Bacteroidetes-Flavobacteria-Formosa	0	0	0	0.02	0.95	0.03	0.01	0.65	0.01	1.05	1.44916	1.58	0.08	0.993261	0.11	1.23	1.28714	1.44	1.54	2.31831	1.78
Bacteroidetes-Flaavobacteria-Polaribacter	0.32	0.538467	0.37	0.15	0.886474	0.23	0.17	0.574052	0.23	0.69	1.82262	1.03	2.99	1.21656	3.92	0.81	1.77261	0.99	0.55	1.48875	0.63
Bacteroidetes-Flavobacteria-NS2b Marine Group	0.2	0.69121	0.25	0.11	1.1824	0.15	0.14	0.802839	0.19	0.39	1.51795	0.56	0.47	2.00822	0.64	0.47	1.80055	0.56	0.74	5.15369	0.85
Bacteroidetes-Flavobacteria-NS4 Marine Group	0.22	0.599576	0.25	0.09	1.08743	0.13	0.13	0.709005	0.15	0.47	1.42107	0.7	0.5	1.2012	0.64	0.69	2.63907	0.8	1.3	3.79578	1.46
Bacteroidetes--Flavobacteria-NS5 Marine Group	0.34	0.618461	0.42	0.17	0.943022	0.23	0.21	0.64	0.26	1.55	2.12311	2.3	1.41	1.39404	1.86	2.33	2.20273	2.64	2.77	3.68699	3.17
Bacteroidetes--Flavobacteria-Ulvibacter/Pseudoulvibacter	0.36	0.532771	0.43	0.21	1.07015	0.26	0.21	0.643361	0.28	1.34	1.98011	1.92	1.35	1.14283	1.77	1.55	1.89622	1.78	1.33	3.48451	1.48
Bacteroidetes--Flavobacteria-Other/Uncl.	2.03	0.559532	2.43	0.6	1.52733	0.82	0.4	0.601261	0.54	0.94	1.3626	1.39	1.66	1.24997	2.23	1.17	1.91167	1.32	1.05	1.93632	1.22
Bacteroidetes-Cryomorphaceae	0.8	0.528342	0.92	0.16	0.773042	0.26	0.15	0.532953	0.2	1.19	1.83942	1.74	1.6	1.25237	2.13	1.36	1.73768	1.58	1.21	2.97075	1.37
Bacteroidetes-Cyclobacteriaceae	0.54	0.503321	0.6	0.52	0.873797	0.72	0.31	0.67091	0.47	0.5	1.16396	0.72	0.53	1.1643	0.69	0.68	1.7992	0.77	0.73	2.6807	0.86
Bacteroidetes-NS9 Marine Group	2.05	0.564395	2.48	1.55	0.880373	2.08	2.05	0.586615	3	1.99	1.67447	2.85	2.68	1.22857	3.64	2.42	1.59503	2.78	2.54	2.73903	2.8
Bacteroidetes-Saprospiraceae	0.28	0.372351	0.3	0.13	0.934755	0.16	0.14	0.503807	0.24	0.18	1.24738	0.25	0.79	1.00427	1.01	0.17	1.26118	0.2	0.14	2.2766	0.15
Bacteroidetes-Other/Uncl.	0.85	0.562793	1.03	0.82	0.871108	1.14	0.51	0.605289	0.79	0.49	0.993059	0.77	0.67	1.02077	0.91	0.5	1.36403	0.58	0.57	2.02668	0.65
SAR406/Marinimicrobia	5.77	0.593776	6.93	7.52	1.25199	10.15	7.68	0.655269	11	1.58	1.27438	2.32	1.17	1.01261	1.51	2.82	1.70113	3.19	3.98	3.80444	4.36
Chloroflexi	3.78	0.587108	4.52	1.61	0.880402	2.19	2.32	0.638228	3.36	0.2	1.70497	0.32	0.15	0.663089	0.2	0.73	1.50919	0.83	0.8	4.26496	0.89
Planctomycetes	5.57	0.577553	6.63	3.45	1.09278	4.78	2.91	0.670342	4.21	0.56	1.24552	0.81	0.46	0.868582	0.6	0.82	1.89502	0.98	0.75	2.34384	0.85
Verrucomicrobia	2.16	0.591344	2.58	2	1.08757	2.85	1.68	0.686018	2.47	0.64	1.93608	0.95	0.74	0.936334	1.02	1.07	1.40981	1.18	0.73	1.43613	0.81
Actinobacteria	0.72	0.679599	0.86	0.76	1.7472	1.06	0.9	0.840102	1.27	0.19	1.39531	0.31	0.14	0.994646	0.18	0.43	2.08963	0.5	0.68	4.30074	0.75
Cyanobacteria	0.1	0.365548	0.12	0.03	0.872726	0.04	0.03	0.797621	0.04	0.09	1.77396	0.14	0.23	0.977379	0.31	1.25	1.47169	1.41	0.97	3.33267	1.11
Other Phyla	10.88	0.572558	12.93	3.5	1.01582	4.63	3.84	0.649598	5.64	1.92	1.81253	2.79	2.12	1.0389	2.85	3.59	1.59578	4.07	3.15	2.79621	3.56
Total cumulative contribution percentage	-	-	80.86	-	-	78.12	-	-	80	-	-	80.49	-	-	79.99	-	-	79.41	-	-	78.67
Overall average dissimilarity between water mass-sector pairs	79.87	-	-	70.6	-	-	74.32	-	-	69.73	-	-	74.98	-	-	86.63	-	-	88.04	-	-

## Sheet: TableS4B-Archaea
Table S4B: SIMPER analysis of the archaeal community, grouped by phylum and genus/zOTU and family, indicating the contribution of each phylum/genus/zOTU to community dissimilarity between the different water masses in the Pacific sector and the same corresponding water masss in the Indian sector. The analysis included higher contributing
zOTUs up to a cumulative cut-off percentage of 80%.
	AABW-P, AABW-I			LCDW-P, LCDW-I			UCDW-P, UCDW-I			AAIW-P, AAIW-I			AASW-P, AASW-I			SAMW-P, SAMW-I			SASW-P, SASW-I
Phylum-Genus-Species	Av. Diss.	Av. Diss. SD	Contrib %	Av. Diss.	Av. Diss. SD	Contrib %	Av. Diss.	Av. Diss. SD	Contrib %	Av. Diss.	Av. Diss. SD	Contrib %	Av. Diss.	Av. Diss. SD	Contrib %	Av. Diss.	Av. Diss. SD	Contrib %	Av. Diss.	Av. Diss. SD	Contrib %
Crenarchaeota-Nitrosopelagicus	21.15	0.838765	34.26	21.85	1.40216	41.63	24.81	0.923561	41.89	10.69	1.17663	17.75	7.65	0.802198	11.7	5.6	0.84848	7.02	1.39	0.959077	1.72
Crenarchaeota-Nitrosopumilus (All)	12.55	0.751244	20.54	7.29	1.3428	13.94	9.38	0.924144	15.94	18.05	1.42355	30.08	17.54	1.19678	26.68	27.43	1.7182	34.56	17.55	1.61438	22.13
Crenarchaeota-Nitrosopumilus sp_1437625	1.09	0.839207	1.77	0.97	1.2033	1.8	1.94	1.02899	3.27	8.62	1.74558	14.31	8.54	1.37244	12.9	10.53	1.7061	13.26	6.49	1.62685	8.19
Crenarchaeota-Nitrosopumilus sp_2737455	1.57	0.773432	2.57	1.04	1.01357	2.01	1.97	0.920875	3.37	2.08	1.10644	3.45	2.36	0.864301	3.62	6.19	2.38484	7.81	3.38	1.95987	4.3
Crenarchaeota-Nitrosopumilus sp_484975	3.3	0.880497	5.38	0.97	1.22998	1.89	0.27	0.583443	0.45	0	0	0	0.04	0.59	0.06	0	0	0	0.06	0.595021	0.06
Crenarchaeota-Nitrosopumilus sp_1541925	0.67	0.591562	1.1	1.54	0.98953	2.93	2.4	0.980941	4.1	1.31	1.16878	2.2	1.44	1.36694	2.2	2.49	1.83583	3.18	2.18	2.06835	2.72
Crenarchaeota-Nitrosopumilus catalina 2156965	0.8	0.652418	1.28	1.27	1.15469	2.45	1.3	0.925473	2.21	1.82	1.16342	3.06	2.99	1.26564	4.53	4.62	1.51768	5.76	3.36	1.60419	4.22
Crenarchaeota-Nitrosopumilus sp_1543015	1.7	0.941435	2.8	0.6	1.02954	1.18	0.25	0.862164	0.42	0.71	0.970329	1.19	0.26	0.413481	0.44	0.54	0.818335	0.7	0.22	0.60492	0.27
Crenarchaeota-Nitrosopumilus sp_2730325	1.1	0.65961	1.88	0.78	2.68475	1.47	1.14	0.807128	1.93	3.38	1.19102	5.66	1.91	0.928773	2.93	2.9	1.06177	3.65	1.42	0.966738	1.78
Crenarchaeota-Nitrosopumilus maritimus_18465	0.48	0.512912	0.74	0.06	0.683398	0.11	0	0	0	0	0	0	0	0	0	0.12	0.418589	0.16	0.38	0.522271	0.5
Other and Uncl. Nitrosopumilus	1.84	0.670281	3.02	0.06	0.686683	0.1	0.11	0.6576	0.19	0.13	0.833936	0.21	0	0	0	0.04	0.48	0.04	0.06	0.446692	0.09
Thermoplasmatota-MGIIb-O1	2.6	0.782328	4.16	1.59	3.87481	3.03	1.45	0.961442	2.52	0.19	0.708743	0.32	1.12	0.739144	1.71	3.17	2.38609	3.92	3.71	1.55806	4.67
Thermoplasmatota-MGIIb-O2	0.09	0.481026	0.16	0.38	1.20166	0.71	0.99	0.76098	1.69	8.27	1.1408	13.62	17.33	1.71426	26.27	14.13	1.65127	17.85	18.6	2.98663	23.3
Thermoplasmatota-MGIIb-O3	0.46	1.02563	0.76	0.51	3.51345	0.97	0.54	0.880452	0.89	4.83	1.44437	8.06	2.33	0.745006	3.54	4.75	1.74789	6.03	7.48	2.85025	9.43
Thermoplasmatota-MGIIb-P	2.27	0.807872	3.69	1.56	1.06735	2.92	1.4	0.806657	2.36	0.53	0.773285	0.89	1.62	0.733264	2.45	1.9	1.04261	2.36	3.65	1.90985	4.62
Thermoplasmatota-Thalassarchaeum	2.41	0.839739	3.89	4.01	1.48262	7.76	5.42	0.980491	9.38	2.88	1.27874	4.73	1.63	1.00179	2.46	2.23	0.864916	2.79	1.75	1.27959	2.19
Other/Uncl. Archaea (within 80% contribution cut-off)	7.67	0.806079	12.49	4.86	1.0835	9.23	3.36	0.778808	5.84	2.76	0.890807	4.57	3.47	0.85469	5.28	4.23	1.24268	5.36	9.42	2.35407	12.05
Total cumulative contribution percentage	-	-	79.95	-	-	80.19	-	-	80.51	-	-	80.02	-	-	80.09	-	-	79.89	-	-	80.11
Overall average dissimilarity between water mass-sector pairs	62.04	-	-	52.48	-	-	59.58	-	-	60.41	-	-	65.92	-	-	78.82	-	-	79.75	-	-
