# Supplementary material for: Biogeography of Southern Ocean prokaryotes: a comparison of the Indian and Pacific sectors
Source: Environ Microbiol. 2022 Feb 16;24(5):2449–66. doi: 10.1111/1462-2920.15906 (PMC9303206; doi:10.1111/1462-2920.15906)
Supplement: Supplementary file 6 — Table S5. Proportion of variation explained by individual predictor variations within Distance‐based linear modelling (DistLM) marginal tests. *Surface samples analysed include all samples taken from depths <20 m from all stations. ‘‐’ denotes that variable was not included in model due to high co‐linearity (Pearson's r > |0.85|) with another variable that contributed to explaining more significant proportions of community variation. ** indicate non‐significant p‐values (p > 0.05); nPerm = 9999 [file EMI-24-2449-s004.xlsx]

## Sheet: Tab.S5_DistLM
Table S5: Proportion of variation explained by individual predictor variations within Distance-based linear modelling (DistLM) marginal tests. *Surface samples analyzed include all samples taken from depths < 20m from all
stations. “-” denotes that variable was not included in model due to high co-linearity (Pearson’s r > |0.85|) with another variable that contributed to explaining more significant proportions of community variation.
** indicate non-significant P-values (P > 0.05); nPerm = 9999
	All Water Masses and Sectors						Surface*						AABW
Bacteria	Variable	SS(trace)	Pseudo-F	P	Prop. (%)		Variable	SS(trace)	Pseudo-F	P	Prop.		Variable	SS(trace)	Pseudo-F	P	Prop.
	Depth (Pressure)	111470	34.325	0.0001	13.44		Depth (Pressure)	27283	14.164	0.0001	23.157		Depth (Pressure)	5830.8	1.9166	0.0042	4.925
	Latitude	70815	20.637	0.0001	8.54		Latitude	38121	22.481	0.0001	32.356		Latitude	9150.1	3.0991	0.0002	7.7286
	Longitude	-	-	-	-		Longitude	-	-	-	-		Longitude	-	-	-	-
	Temperature	60496	17.393	0.0001	7.3		Temperature	20350	9.8132	0.0001	17.273		Temperature	-	-	-	-
	Oxygen	181900	62.109	0.0001	21.94		Oxygen	30584	16.478	0.0001	25.959		Oxygen	10668	3.664	0.0001	9.0105
	Salinity	-	-	-	-		Salinity	21444	10.458	0.0001	18.201		Salinity	12355	4.3111	0.0001	10.436
	Silicate	109740	33.712	0.0001	13.24		Silicate	28090	14.714	0.0001	23.842		Silicate	9080.8	3.0737	0.0001	7.6701
	Nitrite	119750	37.304	0.0001	14.44		Nitrite	13865	6.2687	0.0003	11.768		Nitrite	5214.8	1.7048	0.0137	4.4047
	Nitrate	83435	24.726	0.0001	10.1		Nitrate	8026	3.4358	0.0087	6.8122		Nitrate	-	-	-	-
	Phosphate	-	-	-	-		Phosphate	-	-	-	-		Phosphate	-	-	-	-
	Day-length	63755	18.408	0.0001	7.7		Day-length	29402	15.63	0.0001	24.956		Day-length	8692	2.9317	0.0001	7.3417
	Cumulative % Variation Explained				44.99		Cumulative % Variation Explained				68.06		Cumulative % Variation Explained				30.34
Archaea	Variable	SS(trace)	Pseudo-F	P	Prop.		Variable	SS(trace)	Pseudo-F	P	Prop.		Variable	SS(trace)	Pseudo-F	P	Prop.
	Depth (Pressure)	118050	44.394	0.0001	16.791		Depth (Pressure)	12342	4.9302	0.0001	9.4938		Depth (Pressure)	4666.6	2.4827	0.0092	6.4514
	Latitude	49621	16.707	0.0001	7.0581		Latitude	21022	9.0665	0.0001	16.171		Latitude	8439.1	4.7547	0.0001	11.667
	Longitude	-	-	-	-		Longitude	-	-	-	-		Longitude	-	-	-	-
	Temperature	46671	15.643	0.0001	6.6384		Temperature	14289	5.804	0.0001	10.992		Temperature	-	-	-	-
	Oxygen	132380	51.033	0.0001	18.829		Oxygen	21097	9.1053	0.0001	16.229		Oxygen	14145	8.7511	0.0001	19.555
	Salinity	-	-	-	-		Salinity	13877	5.6166	0.0001	10.675		Salinity	15580	9.8824	0.0001	21.539
	Nitrite	95614	34.63	0.0001	13.6		Silicate	15982	6.5883	0.0001	12.294		Silicate	9149.7	5.2131	0.0001	12.649
	Nitrate	74533	26.089	0.0001	10.602		Nitrite	10174	3.9908	0.0002	7.8265		Nitrite	5619.9	3.0325	0.0015	7.7692
	Silicate	112070	41.718	0.0001	15.94		Nitrate	7304.3	2.7981	0.0015	5.6188		Nitrate	-	-	-	-
	Phosphate	-	-	-	-		Phosphate	-	-	-	-		Phosphate	-	-	-	-
	Day-length	35296	11.629	0.0001	5.0205		Day-length	17351	7.2397	0.0001	13.348		Day-length	8820.5	4.9995	0.0002	12.194
	Cumulative % Variation Explained				44.91		Cumulative % Variation Explained				42.75		Cumulative % Variation Explained				42.18
